# Supplementary material for: Identification of a Hypoxia-Related Gene Model for Predicting the Prognosis and Formulating the Treatment Strategies in Kidney Renal Clear Cell Carcinoma
Source: Front Oncol. 2022 Jan 24;11:806264. doi: 10.3389/fonc.2021.806264 (PMC8818738; doi:10.3389/fonc.2021.806264)
Supplement: Supplementary file 2 [file DataSheet_2.xlsx]

## Sheet: Discovery TCGA cohort
id
TCGA-BP-4329
TCGA-EU-5904
TCGA-CZ-5459
TCGA-CJ-4884
TCGA-B0-4817
TCGA-A3-3313
TCGA-B0-4713
TCGA-BP-4344
TCGA-BP-4335
TCGA-CZ-4854
TCGA-BP-5178
TCGA-B0-5697
TCGA-A3-A6NJ
TCGA-CJ-4639
TCGA-CJ-4897
TCGA-CZ-4864
TCGA-B2-5639
TCGA-CJ-4636
TCGA-B8-5159
TCGA-CZ-4859
TCGA-B8-4621
TCGA-BP-4353
TCGA-A3-3323
TCGA-G6-A8L7
TCGA-CW-6097
TCGA-G6-A5PC
TCGA-CZ-5461
TCGA-B0-4837
TCGA-A3-A8OW
TCGA-BP-4972
TCGA-CJ-4886
TCGA-CJ-5681
TCGA-B0-5400
TCGA-B0-5709
TCGA-B2-4098
TCGA-BP-5186
TCGA-A3-3358
TCGA-CW-6088
TCGA-BP-4354
TCGA-BP-4330
TCGA-A3-3349
TCGA-AK-3454
TCGA-AK-3445
TCGA-B0-4819
TCGA-CZ-5456
TCGA-CJ-4891
TCGA-BP-4782
TCGA-B4-5378
TCGA-AK-3428
TCGA-B8-A54K
TCGA-B8-5165
TCGA-B0-5097
TCGA-BP-4173
TCGA-BP-4964
TCGA-B0-5106
TCGA-BP-5000
TCGA-BP-5196
TCGA-CZ-5467
TCGA-BP-4165
TCGA-A3-3365
TCGA-3Z-A93Z
TCGA-CW-5583
TCGA-BP-5007
TCGA-B0-5691
TCGA-A3-3347
TCGA-BP-4986
TCGA-CJ-4635
TCGA-A3-3328
TCGA-A3-3357
TCGA-BP-4169
TCGA-B8-4143
TCGA-CJ-4900
TCGA-B8-A54D
TCGA-BP-5010
TCGA-A3-3311
TCGA-AK-3456
TCGA-B0-4821
TCGA-BP-4797
TCGA-CJ-4903
TCGA-CJ-4893
TCGA-AK-3436
TCGA-B8-4154
TCGA-CZ-4858
TCGA-B8-5163
TCGA-CJ-4892
TCGA-BP-5198
TCGA-A3-3351
TCGA-BP-4759
TCGA-A3-3380
TCGA-A3-3373
TCGA-CZ-4866
TCGA-A3-3325
TCGA-A3-3320
TCGA-CJ-4875
TCGA-B0-4710
TCGA-BP-5004
TCGA-AK-3461
TCGA-BP-4771
TCGA-CJ-5686
TCGA-B0-5098
TCGA-BP-5200
TCGA-B4-5832
TCGA-B8-5545
TCGA-CJ-4640
TCGA-BP-4177
TCGA-B0-4833
TCGA-CW-5590
TCGA-CZ-5988
TCGA-DV-A4W0
TCGA-B0-5693
TCGA-B0-5706
TCGA-BP-4963
TCGA-BP-4325
TCGA-BP-5170
TCGA-B0-5712
TCGA-AK-3429
TCGA-B8-5553
TCGA-B0-5713
TCGA-BP-4332
TCGA-B0-5116
TCGA-CZ-5462
TCGA-AK-3434
TCGA-CZ-5460
TCGA-CZ-4856
TCGA-B8-A54E
TCGA-BP-4349
TCGA-CW-5591
TCGA-B0-4694
TCGA-A3-3335
TCGA-DV-5565
TCGA-CJ-4888
TCGA-CJ-4876
TCGA-BP-4989
TCGA-A3-A8CQ
TCGA-B0-4707
TCGA-CZ-5989
TCGA-AK-3458
TCGA-CW-5587
TCGA-B4-5834
TCGA-B0-5690
TCGA-B0-4706
TCGA-BP-4781
TCGA-B0-5695
TCGA-BP-5182
TCGA-BP-5191
TCGA-BP-4334
TCGA-CJ-4642
TCGA-B0-5092
TCGA-BP-4775
TCGA-BP-4968
TCGA-CZ-4860
TCGA-B8-4622
TCGA-BP-4991
TCGA-B0-5694
TCGA-B0-5703
TCGA-BP-5194
TCGA-DV-5567
TCGA-B8-4146
TCGA-BP-5008
TCGA-BP-4762
TCGA-AK-3451
TCGA-G6-A8L8
TCGA-DV-A4VZ
TCGA-B0-5102
TCGA-CJ-4637
TCGA-B0-5698
TCGA-B0-4838
TCGA-CW-5584
TCGA-BP-4960
TCGA-BP-4765
TCGA-B0-4842
TCGA-B0-4945
TCGA-BP-4774
TCGA-B2-5633
TCGA-BP-4331
TCGA-BP-5190
TCGA-EU-5905
TCGA-B8-4619
TCGA-B0-5084
TCGA-CJ-4643
TCGA-CJ-4870
TCGA-BP-4343
TCGA-CJ-4641
TCGA-CW-5581
TCGA-B2-5641
TCGA-B0-5701
TCGA-CZ-5466
TCGA-B0-5075
TCGA-BP-4766
TCGA-BP-4982
TCGA-B2-4102
TCGA-BP-4342
TCGA-CJ-4920
TCGA-A3-A6NI
TCGA-B0-4818
TCGA-CZ-4863
TCGA-A3-3307
TCGA-BP-5184
TCGA-B0-4824
TCGA-CJ-4634
TCGA-DV-5574
TCGA-A3-3372
TCGA-BP-4993
TCGA-BP-4174
TCGA-AK-3450
TCGA-DV-5575
TCGA-A3-A6NL
TCGA-CJ-4899
TCGA-B8-A54G
TCGA-CW-6090
TCGA-CJ-4874
TCGA-CJ-4872
TCGA-A3-3324
TCGA-CJ-4868
TCGA-CZ-4865
TCGA-A3-3319
TCGA-B0-4814
TCGA-CJ-4638
TCGA-B0-4813
TCGA-B0-4834
TCGA-AK-3425
TCGA-CZ-5465
TCGA-CJ-5672
TCGA-B0-5083
TCGA-CJ-4873
TCGA-AK-3453
TCGA-BP-4176
TCGA-B0-4836
TCGA-CZ-4857
TCGA-A3-3331
TCGA-CZ-5453
TCGA-CJ-4644
TCGA-B0-5077
TCGA-CZ-5982
TCGA-B8-5164
TCGA-CZ-5451
TCGA-B0-5812
TCGA-BP-4351
TCGA-B0-5099
TCGA-B2-4099
TCGA-B0-4714
TCGA-BP-5202
TCGA-BP-5009
TCGA-BP-4327
TCGA-B0-4690
TCGA-BP-4347
TCGA-B8-4151
TCGA-BP-4969
TCGA-A3-3387
TCGA-T7-A92I
TCGA-BP-4789
TCGA-BP-4998
TCGA-BP-4981
TCGA-CW-5589
TCGA-CJ-5678
TCGA-B2-5636

## Sheet: Validation TCGA cohort
id
TCGA-A3-3329
TCGA-B8-4620
TCGA-B0-4701
TCGA-BP-4158
TCGA-A3-3385
TCGA-A3-3363
TCGA-B0-4849
TCGA-B4-5843
TCGA-BP-5169
TCGA-CJ-6030
TCGA-BP-4162
TCGA-B0-4852
TCGA-B8-A54I
TCGA-CJ-5677
TCGA-BP-4795
TCGA-BP-4804
TCGA-CZ-4853
TCGA-CJ-4916
TCGA-BP-4799
TCGA-B0-4815
TCGA-BP-4341
TCGA-CZ-5985
TCGA-BP-5183
TCGA-BP-4971
TCGA-BP-4784
TCGA-BP-5174
TCGA-BP-5176
TCGA-B0-4845
TCGA-DV-5573
TCGA-BP-4170
TCGA-B0-4691
TCGA-B0-4810
TCGA-BP-4166
TCGA-BP-4164
TCGA-B0-4693
TCGA-A3-3308
TCGA-B0-4718
TCGA-BP-4999
TCGA-B4-5836
TCGA-CJ-5675
TCGA-BP-5181
TCGA-BP-4973
TCGA-CJ-4878
TCGA-A3-3343
TCGA-CZ-5987
TCGA-BP-4159
TCGA-B0-4823
TCGA-BP-4995
TCGA-CJ-5679
TCGA-B0-4848
TCGA-B0-4703
TCGA-CJ-4912
TCGA-BP-5168
TCGA-BP-4790
TCGA-B0-4847
TCGA-A3-3382
TCGA-B0-5109
TCGA-BP-4807
TCGA-CJ-5676
TCGA-BP-4337
TCGA-B4-5835
TCGA-CJ-5683
TCGA-BP-4985
TCGA-BP-4338
TCGA-B0-4712
TCGA-BP-4761
TCGA-BP-4787
TCGA-BP-5177
TCGA-CJ-4918
TCGA-CZ-4861
TCGA-BP-4994
TCGA-A3-3322
TCGA-CJ-4881
TCGA-B2-3924
TCGA-B0-5710
TCGA-B8-4148
TCGA-A3-3306
TCGA-B8-5162
TCGA-B0-5081
TCGA-BP-4167
TCGA-B0-5113
TCGA-B0-5100
TCGA-BP-4987
TCGA-BP-4326
TCGA-B8-5158
TCGA-A3-3326
TCGA-BP-4992
TCGA-BP-5006
TCGA-B0-5108
TCGA-BP-4763
TCGA-BP-4961
TCGA-CJ-4901
TCGA-B0-4846
TCGA-BP-5175
TCGA-CW-6087
TCGA-MM-A564
TCGA-B8-5551
TCGA-B0-4844
TCGA-CJ-6028
TCGA-CZ-5986
TCGA-B8-A54J
TCGA-CZ-5984
TCGA-MM-A84U
TCGA-CZ-5463
TCGA-AK-3426
TCGA-BP-4160
TCGA-CJ-6027
TCGA-CJ-4869
TCGA-B0-5107
TCGA-B0-4816
TCGA-B8-A54F
TCGA-B0-5120
TCGA-CJ-6032
TCGA-BP-4970
TCGA-BP-4340
TCGA-CZ-5455
TCGA-A3-3317
TCGA-B0-4843
TCGA-B8-4153
TCGA-CJ-4895
TCGA-AK-3447
TCGA-B0-4828
TCGA-BP-5185
TCGA-DV-5566
TCGA-B0-5696
TCGA-B0-4827
TCGA-CJ-5671
TCGA-CZ-5464
TCGA-CJ-5682
TCGA-B4-5377
TCGA-AK-3440
TCGA-G6-A8L6
TCGA-B2-3923
TCGA-BP-4962
TCGA-CJ-4902
TCGA-B0-4700
TCGA-BP-5189
TCGA-BP-4977
TCGA-A3-3374
TCGA-B8-5552
TCGA-B0-4698
TCGA-A3-3376
TCGA-BP-5201
TCGA-CW-5585
TCGA-B8-5549
TCGA-A3-3383
TCGA-B0-4697
TCGA-CJ-6031
TCGA-A3-A8OV
TCGA-BP-4352
TCGA-B8-A54H
TCGA-CJ-6033
TCGA-CJ-4871
TCGA-CZ-5457
TCGA-B0-5692
TCGA-6D-AA2E
TCGA-BP-4758
TCGA-AK-3460
TCGA-B0-4699
TCGA-B2-5635
TCGA-CW-5580
TCGA-BP-4959
TCGA-EU-5907
TCGA-BP-5187
TCGA-BP-4777
TCGA-CZ-5458
TCGA-BP-4345
TCGA-BP-4975
TCGA-CJ-4890
TCGA-CW-5588
TCGA-CZ-4862
TCGA-B0-5095
TCGA-BP-5192
TCGA-B0-4811
TCGA-CW-6093
TCGA-CJ-5684
TCGA-BP-5001
TCGA-B0-5702
TCGA-CJ-4882
TCGA-BP-5180
TCGA-BP-4770
TCGA-CJ-4904
TCGA-A3-3352
TCGA-B0-4841
TCGA-A3-3367
TCGA-A3-3346
TCGA-BP-4768
TCGA-BP-4801
TCGA-B0-5110
TCGA-CZ-5452
TCGA-A3-3316
TCGA-A3-3370
TCGA-B0-5085
TCGA-DV-5568
TCGA-B0-5700
TCGA-CZ-5468
TCGA-BP-4965
TCGA-BP-4163
TCGA-CJ-4905
TCGA-DV-A4VX
TCGA-BP-4983
TCGA-B0-5117
TCGA-AK-3431
TCGA-B0-4696
TCGA-A3-3378
TCGA-B0-4839
TCGA-CJ-4887
TCGA-BP-4760
TCGA-B0-5094
TCGA-B0-5707
TCGA-AS-3778
TCGA-BP-4346
TCGA-A3-3362
TCGA-BP-4976
TCGA-BP-4974
TCGA-B8-5550
TCGA-B0-5088
TCGA-CJ-4889
TCGA-A3-A6NN
TCGA-BP-4776
TCGA-BP-4355
TCGA-A3-3359
TCGA-CJ-5680
TCGA-EU-5906
TCGA-BP-4756
TCGA-B0-5121
TCGA-BP-5173
TCGA-B0-5402
TCGA-B0-5119
TCGA-BP-4161
TCGA-MW-A4EC
TCGA-CJ-4894
TCGA-B8-5546
TCGA-BP-5199
TCGA-B2-4101
TCGA-CZ-5454
TCGA-DV-5576
TCGA-B0-4688
TCGA-B0-4822
TCGA-BP-5195
TCGA-B0-5711
TCGA-B0-5115
TCGA-AK-3455
TCGA-CJ-4907
TCGA-BP-4967
TCGA-BP-4769
TCGA-B4-5844
TCGA-B0-5399
TCGA-CJ-4908
TCGA-BP-4803
TCGA-DV-5569
TCGA-B0-5705
TCGA-B0-5699
TCGA-CJ-4885
TCGA-CZ-5469
TCGA-B0-5080

## Sheet: Total TCGA cohort
id
TCGA-A3-3311
TCGA-BP-5200
TCGA-BP-5009
TCGA-A3-3329
TCGA-BP-4325
TCGA-B8-4620
TCGA-CJ-4875
TCGA-B0-4701
TCGA-BP-4158
TCGA-B4-5832
TCGA-A3-3385
TCGA-A3-3363
TCGA-B0-4849
TCGA-CW-5583
TCGA-CJ-5678
TCGA-B4-5843
TCGA-BP-4982
TCGA-CZ-5989
TCGA-BP-5169
TCGA-CJ-6030
TCGA-BP-4177
TCGA-BP-4162
TCGA-B0-4852
TCGA-B8-A54I
TCGA-BP-4334
TCGA-CJ-5677
TCGA-B0-5812
TCGA-AK-3429
TCGA-CW-6097
TCGA-BP-4795
TCGA-B0-4821
TCGA-BP-4804
TCGA-CZ-4853
TCGA-B2-4102
TCGA-B0-4819
TCGA-CJ-4916
TCGA-AK-3425
TCGA-BP-4799
TCGA-B0-4815
TCGA-BP-4341
TCGA-B0-5077
TCGA-B0-5712
TCGA-CJ-4640
TCGA-CZ-5985
TCGA-BP-5183
TCGA-BP-4971
TCGA-BP-4998
TCGA-CJ-4893
TCGA-BP-4784
TCGA-CW-6090
TCGA-BP-5174
TCGA-BP-5176
TCGA-B0-4845
TCGA-AK-3436
TCGA-CZ-5453
TCGA-B0-5102
TCGA-AK-3434
TCGA-BP-4329
TCGA-DV-5573
TCGA-A3-3325
TCGA-BP-4170
TCGA-B0-4691
TCGA-B0-4810
TCGA-B8-5165
TCGA-BP-4986
TCGA-B8-4146
TCGA-BP-4166
TCGA-A3-3387
TCGA-CJ-4891
TCGA-BP-4164
TCGA-B0-4693
TCGA-A3-3308
TCGA-BP-4332
TCGA-B0-4718
TCGA-CZ-5451
TCGA-BP-4327
TCGA-BP-4999
TCGA-T7-A92I
TCGA-BP-4797
TCGA-A3-A6NJ
TCGA-B4-5836
TCGA-B4-5834
TCGA-CJ-5675
TCGA-G6-A5PC
TCGA-BP-4771
TCGA-BP-5181
TCGA-BP-4973
TCGA-CJ-4878
TCGA-BP-5000
TCGA-BP-4343
TCGA-A3-3307
TCGA-A3-3320
TCGA-BP-5008
TCGA-AK-3461
TCGA-A3-3328
TCGA-BP-4782
TCGA-DV-A4W0
TCGA-A3-3343
TCGA-B0-5075
TCGA-CJ-4870
TCGA-CZ-5987
TCGA-BP-4159
TCGA-B0-4823
TCGA-BP-4995
TCGA-B0-5106
TCGA-B0-4817
TCGA-CJ-5679
TCGA-B0-4848
TCGA-A3-3380
TCGA-B2-5633
TCGA-B0-4710
TCGA-B0-4945
TCGA-B0-4703
TCGA-CZ-5988
TCGA-CJ-4912
TCGA-BP-5168
TCGA-A3-3313
TCGA-BP-5007
TCGA-BP-4790
TCGA-B0-4847
TCGA-CW-5581
TCGA-AK-3428
TCGA-B0-4818
TCGA-BP-4351
TCGA-BP-4174
TCGA-BP-4176
TCGA-A3-3382
TCGA-B0-5691
TCGA-B0-5109
TCGA-BP-5170
TCGA-BP-4807
TCGA-CJ-4872
TCGA-CW-5591
TCGA-CJ-5676
TCGA-CZ-5461
TCGA-BP-4337
TCGA-B4-5835
TCGA-CJ-4644
TCGA-CJ-5683
TCGA-BP-4985
TCGA-B8-5553
TCGA-B8-5164
TCGA-BP-4338
TCGA-B0-4712
TCGA-CJ-4868
TCGA-BP-4761
TCGA-BP-4165
TCGA-BP-4963
TCGA-CJ-4903
TCGA-AK-3451
TCGA-BP-4787
TCGA-BP-4989
TCGA-BP-5177
TCGA-CZ-5982
TCGA-CJ-4918
TCGA-B0-5083
TCGA-BP-4169
TCGA-BP-4330
TCGA-B0-4833
TCGA-BP-5191
TCGA-CZ-4861
TCGA-DV-A4VZ
TCGA-BP-4994
TCGA-B0-5701
TCGA-A3-3322
TCGA-BP-5178
TCGA-CJ-4881
TCGA-A3-3351
TCGA-A3-A6NI
TCGA-B8-5159
TCGA-B8-A54G
TCGA-B0-4842
TCGA-B2-3924
TCGA-BP-4335
TCGA-B0-5710
TCGA-B0-5703
TCGA-CJ-4642
TCGA-B8-4148
TCGA-A3-3306
TCGA-A3-3373
TCGA-B8-5162
TCGA-B0-4714
TCGA-B0-5081
TCGA-BP-4167
TCGA-B0-5113
TCGA-AK-3453
TCGA-B0-5100
TCGA-BP-4789
TCGA-BP-4987
TCGA-CJ-4876
TCGA-BP-4326
TCGA-CJ-4874
TCGA-B8-5158
TCGA-CZ-4863
TCGA-A3-A8CQ
TCGA-CJ-5672
TCGA-A3-3326
TCGA-BP-4992
TCGA-BP-5004
TCGA-A3-3324
TCGA-BP-5006
TCGA-CJ-5681
TCGA-B0-5108
TCGA-BP-4763
TCGA-BP-4961
TCGA-CJ-4901
TCGA-B0-4846
TCGA-BP-5175
TCGA-BP-5202
TCGA-CW-6087
TCGA-MM-A564
TCGA-B8-4154
TCGA-B8-5551
TCGA-B0-4844
TCGA-CJ-6028
TCGA-B8-4622
TCGA-CZ-5986
TCGA-B8-A54J
TCGA-CZ-5984
TCGA-BP-4353
TCGA-MM-A84U
TCGA-CW-6088
TCGA-CZ-5463
TCGA-AK-3426
TCGA-BP-4160
TCGA-A3-3335
TCGA-CJ-6027
TCGA-B0-5693
TCGA-CJ-4869
TCGA-B0-5107
TCGA-B0-4816
TCGA-B8-A54F
TCGA-B0-4814
TCGA-B0-5120
TCGA-CJ-6032
TCGA-3Z-A93Z
TCGA-B0-4707
TCGA-BP-4970
TCGA-DV-5575
TCGA-A3-3323
TCGA-BP-4340
TCGA-BP-5010
TCGA-CZ-5455
TCGA-CJ-4641
TCGA-A3-3317
TCGA-CW-5589
TCGA-B0-4843
TCGA-B8-4153
TCGA-B8-5545
TCGA-CJ-4895
TCGA-AK-3447
TCGA-B0-4828
TCGA-BP-4766
TCGA-B0-4690
TCGA-BP-4775
TCGA-BP-5185
TCGA-BP-4354
TCGA-B2-4098
TCGA-EU-5905
TCGA-A3-3347
TCGA-B0-4813
TCGA-DV-5566
TCGA-B0-5696
TCGA-CZ-4859
TCGA-B0-4827
TCGA-B0-5694
TCGA-CZ-5466
TCGA-CJ-5671
TCGA-CZ-5464
TCGA-B0-5706
TCGA-CJ-5682
TCGA-B4-5377
TCGA-BP-4991
TCGA-CJ-4884
TCGA-AK-3440
TCGA-CJ-4886
TCGA-G6-A8L6
TCGA-B2-3923
TCGA-B0-5097
TCGA-BP-4962
TCGA-CJ-4902
TCGA-B0-4713
TCGA-B0-4700
TCGA-BP-5189
TCGA-BP-4977
TCGA-A3-3374
TCGA-B8-5552
TCGA-BP-4759
TCGA-B8-4621
TCGA-B0-4698
TCGA-A3-3376
TCGA-BP-5201
TCGA-B8-4619
TCGA-BP-4347
TCGA-CW-5585
TCGA-AK-3456
TCGA-B0-5116
TCGA-B0-5098
TCGA-AK-3454
TCGA-A3-3365
TCGA-B4-5378
TCGA-CJ-4899
TCGA-B8-5549
TCGA-CJ-4634
TCGA-A3-3383
TCGA-CJ-4636
TCGA-BP-5196
TCGA-CZ-4864
TCGA-BP-5194
TCGA-B0-4697
TCGA-CZ-4866
TCGA-CJ-6031
TCGA-CJ-4873
TCGA-B0-5400
TCGA-CZ-5459
TCGA-A3-A8OV
TCGA-CJ-4897
TCGA-B0-5084
TCGA-BP-4352
TCGA-AK-3445
TCGA-B8-A54H
TCGA-CJ-6033
TCGA-CJ-4871
TCGA-CZ-5457
TCGA-B0-5692
TCGA-6D-AA2E
TCGA-BP-4758
TCGA-B0-4836
TCGA-AK-3460
TCGA-B0-4699
TCGA-B0-4834
TCGA-CZ-5462
TCGA-B8-A54K
TCGA-B2-5635
TCGA-B0-5099
TCGA-CW-5580
TCGA-BP-4993
TCGA-BP-4959
TCGA-EU-5907
TCGA-BP-4349
TCGA-BP-4762
TCGA-BP-5187
TCGA-BP-4777
TCGA-CZ-5458
TCGA-BP-4345
TCGA-A3-3349
TCGA-BP-4975
TCGA-BP-4173
TCGA-B2-5639
TCGA-CJ-4890
TCGA-CW-5588
TCGA-CZ-4862
TCGA-B0-5095
TCGA-BP-5192
TCGA-B0-4811
TCGA-CZ-4857
TCGA-CW-6093
TCGA-CJ-5684
TCGA-CJ-5686
TCGA-BP-5001
TCGA-CJ-4643
TCGA-B0-5702
TCGA-A3-3319
TCGA-B2-4099
TCGA-CJ-4882
TCGA-BP-5180
TCGA-BP-4770
TCGA-CZ-4858
TCGA-CJ-4904
TCGA-BP-4964
TCGA-A3-3352
TCGA-B8-A54D
TCGA-B8-5163
TCGA-CW-5587
TCGA-B0-4841
TCGA-A3-3372
TCGA-B8-4151
TCGA-A3-3367
TCGA-A3-3346
TCGA-CJ-4892
TCGA-CZ-4860
TCGA-BP-5190
TCGA-BP-4331
TCGA-B2-5636
TCGA-CZ-5467
TCGA-BP-4768
TCGA-BP-4801
TCGA-B0-5110
TCGA-AK-3450
TCGA-B0-4824
TCGA-DV-5567
TCGA-B0-5697
TCGA-CZ-5452
TCGA-A3-3316
TCGA-A3-3370
TCGA-B0-4706
TCGA-BP-4969
TCGA-BP-5182
TCGA-B0-5698
TCGA-B0-5085
TCGA-DV-5568
TCGA-B0-5713
TCGA-B0-5700
TCGA-CZ-5468
TCGA-BP-4965
TCGA-BP-4163
TCGA-CJ-4905
TCGA-B8-4143
TCGA-CJ-4637
TCGA-CZ-5460
TCGA-CW-5590
TCGA-G6-A8L8
TCGA-CJ-4888
TCGA-DV-A4VX
TCGA-BP-4983
TCGA-BP-4781
TCGA-B0-5690
TCGA-A3-A8OW
TCGA-B0-5117
TCGA-AK-3431
TCGA-B8-A54E
TCGA-A3-3358
TCGA-B0-4696
TCGA-A3-3378
TCGA-B0-4694
TCGA-B0-4839
TCGA-A3-3331
TCGA-CJ-4887
TCGA-G6-A8L7
TCGA-BP-4760
TCGA-AK-3458
TCGA-B0-5094
TCGA-CJ-4638
TCGA-B0-5707
TCGA-AS-3778
TCGA-BP-4346
TCGA-B2-5641
TCGA-BP-5198
TCGA-A3-3362
TCGA-BP-4344
TCGA-BP-4976
TCGA-A3-A6NL
TCGA-A3-3357
TCGA-BP-4974
TCGA-B8-5550
TCGA-B0-5695
TCGA-B0-5709
TCGA-B0-5088
TCGA-DV-5565
TCGA-BP-4960
TCGA-CJ-4889
TCGA-A3-A6NN
TCGA-CJ-4900
TCGA-CZ-5465
TCGA-BP-5186
TCGA-BP-4776
TCGA-BP-4355
TCGA-A3-3359
TCGA-BP-5184
TCGA-BP-4774
TCGA-CJ-5680
TCGA-EU-5906
TCGA-B0-4838
TCGA-EU-5904
TCGA-BP-4756
TCGA-B0-5121
TCGA-BP-5173
TCGA-BP-4981
TCGA-B0-5402
TCGA-B0-5119
TCGA-BP-4765
TCGA-BP-4161
TCGA-MW-A4EC
TCGA-CJ-4894
TCGA-CJ-4639
TCGA-B8-5546
TCGA-BP-5199
TCGA-B0-4837
TCGA-B2-4101
TCGA-CZ-5456
TCGA-DV-5574
TCGA-CZ-5454
TCGA-DV-5576
TCGA-B0-4688
TCGA-B0-4822
TCGA-CZ-4865
TCGA-B0-5092
TCGA-BP-5195
TCGA-CW-5584
TCGA-B0-5711
TCGA-BP-4342
TCGA-B0-5115
TCGA-AK-3455
TCGA-CJ-4635
TCGA-CJ-4907
TCGA-BP-4967
TCGA-BP-4769
TCGA-BP-4972
TCGA-CJ-4920
TCGA-B4-5844
TCGA-B0-5399
TCGA-BP-4968
TCGA-CZ-4854
TCGA-CJ-4908
TCGA-BP-4803
TCGA-DV-5569
TCGA-B0-5705
TCGA-CZ-4856
TCGA-B0-5699
TCGA-CJ-4885
TCGA-CZ-5469
TCGA-B0-5080

## Sheet: ICGC cohort
id
DO47120
DO47159
DO46969
DO47032
DO46834
DO47100
DO46832
DO46841
DO47177
DO46865
DO47140
DO46973
DO47024
DO46844
DO46925
DO47016
DO46980
DO47168
DO46996
DO46850
DO47004
DO46905
DO46945
DO46853
DO46961
DO47186
DO47044
DO47008
DO46889
DO47225
DO47195
DO46828
DO47048
DO47028
DO47084
DO47162
DO46838
DO47056
DO47072
DO47219
DO47180
DO47207
DO46856
DO47183
DO46933
DO47068
DO46893
DO46957
DO47144
DO46913
DO46830
DO47201
DO47204
DO46984
DO47132
DO47231
DO46877
DO47020
DO47076
DO47192
DO47222
DO46859
DO47040
DO47216
DO47000
DO47174
DO47228
DO46917
DO46949
DO47198
DO46909
DO47156
DO47036
DO46988
DO46953
DO47096
DO47080
DO46827
DO47012
DO47108
DO46862
DO46992
DO47189
DO46873
DO46965
DO46941
DO47210
DO47128
DO47171
DO47213
DO46847

## Sheet: DEGs in TCGA-KIRC cohort
id	baseMean	baseMeanA	baseMeanB	foldChange	log2FoldChange	pval	padj
KCNJ1	3600.27	27860.3	359.594	0.012907	-6.2757	9.73791e-272	3.39142e-267
SFRP1	3898.05	27745.3	712.515	0.0256805	-5.28318	1.2564e-242	2.18783e-238
KCNJ10	1059.92	8155.73	112.057	0.0137396	-6.18551	1.03152e-232	1.19749e-228
AQP2	23231.3	194126	403.01	0.00207602	-8.91197	6.66713e-219	5.80491e-215
CASR	1057.33	7713.58	168.185	0.0218038	-5.51928	2.75588e-182	1.91958e-178
SLC12A1	22192.8	183890	593.265	0.0032262	-8.27595	8.27291e-181	4.80201e-177
DUSP9	946.391	7529.31	67.0398	0.00890384	-6.81136	1.24343e-173	6.18643e-170
UMOD	65447.1	544086	1510.2	0.00277566	-8.49295	2.84183e-167	1.23715e-163
SERPINA5	3070.11	20784.8	703.777	0.0338602	-4.88426	1.64939e-166	6.38258e-163
MUC15	661.347	5345.71	35.606	0.00666067	-7.23012	1.52379e-142	5.3069e-139
AIF1L	15166.7	71369	7659.15	0.107317	-3.22004	2.02403e-135	6.40826e-132
GGT6	827.385	5457.84	208.846	0.0382654	-4.70782	5.87938e-133	1.70634e-129
CA9	11700.9	224.909	13233.9	58.841	5.87875	1.03386e-124	2.76971e-121
SLC9A4	430.88	3298.26	47.854	0.0145089	-6.10692	1.23733e-123	3.07805e-120
CLDN16	846.321	6366.92	108.876	0.0171002	-5.86984	7.78467e-119	1.80744e-115
HS6ST2	397.386	3072.43	40.0519	0.0130359	-6.26136	9.88569e-116	2.1518e-112
CLDN19	885.084	6562.16	126.736	0.0193132	-5.69427	2.61706e-115	5.36143e-112
KNG1	8189.26	62788.2	895.897	0.0142686	-6.13102	9.03833e-110	1.74877e-106
GSTM3	3365.05	16294.6	1637.92	0.100519	-3.31446	1.16122e-108	2.12852e-105
EGF	3671.76	26520.9	619.561	0.0233613	-5.41974	5.28587e-102	9.20454e-99
ESRRB	460.972	3480.53	57.6175	0.0165542	-5.91666	1.13212e-100	1.87754e-97
ATP1A1	71041.1	287573	42116.7	0.146456	-2.77146	1.20596e-100	1.90908e-97
ANGPTL4	44223.7	1635.27	49912.7	30.5226	4.93181	1.78426e-99	2.70176e-96
WNK4	976.859	5756.68	338.368	0.0587782	-4.08857	4.51178e-99	6.54716e-96
EPCAM	5116.31	21345.6	2948.39	0.138126	-2.85594	2.06983e-97	2.88344e-94
COL23A1	11268.2	447.659	12713.6	28.4002	4.82783	4.94759e-97	6.6273e-94
NDUFA4L2	84997.1	2231.18	96053.1	43.0503	5.42795	8.58427e-97	1.10728e-93
ACPP	431.174	3166.45	65.7938	0.0207784	-5.58877	2.49671e-96	3.10546e-93
MTURN	3711.95	16558.6	1995.89	0.120535	-3.05247	4.13819e-96	4.96968e-93
ENPP3	15344.7	737.489	17296	23.4525	4.55167	3.79802e-95	4.40912e-92
NELL1	364.865	2727.97	49.2	0.0180354	-5.79303	8.34388e-95	9.37395e-92
HILPDA	11834.8	532.952	13344.6	25.039	4.6461	2.50371e-91	2.7249e-88
LINC00982	607.304	4231.53	123.178	0.0291096	-5.10236	2.7919e-90	2.94647e-87
SPTBN2	2776.89	17111.5	862.069	0.0503796	-4.31102	3.0917e-90	3.1669e-87
MFSD4	3783.29	26815.9	706.577	0.0263492	-5.2461	1.93877e-85	1.92919e-82
EGLN3	29591.1	1760.11	33308.8	18.9242	4.24216	1.96259e-84	1.89864e-81
TMEM207	108.618	898.809	3.06429	0.00340928	-8.19632	5.33627e-83	5.02288e-80
CALB1	2845.11	23203.4	125.63	0.00541429	-7.52901	3.67898e-82	3.37179e-79
TFAP2B	310.75	2315.3	42.9812	0.018564	-5.75135	4.54609e-82	4.05966e-79
TMEM72	2572.18	11369.5	1397.04	0.122876	-3.02472	2.49987e-81	2.17658e-78
FXYD4	1746.29	13415.5	187.516	0.0139776	-6.16074	2.69691e-81	2.29086e-78
NPHS2	985.266	7929.64	57.6314	0.00726784	-7.10426	1.56427e-80	1.29711e-77
NRK	458.248	3068.88	109.518	0.0356866	-4.80847	8.05494e-77	6.52394e-74
EHF	694.492	4906.96	131.788	0.0268574	-5.21854	4.65743e-76	3.68647e-73
TNFAIP6	2796.41	53.3726	3162.83	59.2594	5.88897	5.04318e-76	3.90308e-73
ATP12A	138.304	1117.44	7.51035	0.00672102	-7.21711	9.29244e-76	7.03539e-73
EFHD1	4516.62	17364.1	2800.45	0.161278	-2.63238	1.72799e-75	1.28044e-72
CDH16	21122.6	73170.8	14170	0.193657	-2.36843	3.51795e-75	2.55249e-72
RP11-386B13.4	51.6106	426.279	1.5622	0.00366474	-8.09207	3.69286e-74	2.62472e-71
TTC21B-AS1	1714.74	5.57992	1943.06	348.223	8.44387	8.09889e-73	5.6412e-70
GPC3	1431.42	7591.18	608.597	0.0801716	-3.64076	6.53441e-72	4.46224e-69
PRR35	92.6801	739.451	6.28401	0.0084982	-6.87863	1.57385e-71	1.05409e-68
NAT8L	573.25	3701.76	155.342	0.0419643	-4.57469	8.03619e-71	5.28068e-68
DGCR5	4202.1	190.097	4738.02	24.9243	4.63948	3.03109e-70	1.95489e-67
CYFIP2	16176.9	53733.7	11160	0.207691	-2.26749	9.44653e-70	5.98172e-67
CTD-2247C11.5	35.9351	297.325	1.0185	0.00342556	-8.18944	1.67694e-69	1.04291e-66
ERMP1	4704.51	16921.1	3072.61	0.181585	-2.46128	1.7575e-69	1.07383e-66
RP11-317M11.1	95.7226	754.599	7.70938	0.0102165	-6.61295	4.52468e-69	2.71692e-66
COBLL1	6084.53	21253.6	4058.23	0.190943	-2.38878	2.42256e-68	1.43001e-65
GP2	88.9229	706.303	6.45289	0.00913615	-6.7742	4.93214e-68	2.86286e-65
RANBP3L	522.277	3682.98	100.068	0.0271704	-5.20182	8.64492e-68	4.93568e-65
STC2	7378.89	557.066	8290.15	14.8818	3.89548	4.16676e-67	2.34058e-64
DDN	249.981	1945.24	23.5274	0.0120949	-6.36946	2.95375e-66	1.63286e-63
ERBB4	691.216	3870.28	266.554	0.068872	-3.85994	6.37962e-66	3.47161e-63
PDE1A	2273.2	9319.15	1332	0.142932	-2.8066	2.2571e-65	1.19678e-62
MECOM	3666.39	13657.2	2331.82	0.17074	-2.55013	2.26799e-65	1.19678e-62
SOST	146.19	1164.65	10.1434	0.00870943	-6.84321	3.96978e-65	2.06352e-62
ESM1	14158	1346.05	15869.4	11.7896	3.55944	6.10135e-65	3.12488e-62
MAL2	4636.37	18445.4	2791.75	0.151352	-2.72402	6.28875e-65	3.17418e-62
TMEM45B	567.182	3211.65	213.932	0.0666112	-3.90809	9.36926e-64	4.66148e-61
ESRRG	1416.82	6354.77	757.202	0.119155	-3.06909	1.75125e-63	8.59027e-61
TMEM52B	1984.3	13702.1	419.022	0.0305808	-5.03123	4.80673e-63	2.32506e-60
SEMA5B	8750.53	765.249	9817.21	12.8288	3.68131	1.48263e-62	7.07337e-60
HSPA2	3023.73	17053	1149.69	0.0674188	-3.89071	1.71049e-62	8.05017e-60
LINC00887	2188.03	63.3327	2471.85	39.0296	5.2865	2.19648e-62	1.01996e-59
NPHS1	604.432	4578.9	73.5198	0.0160562	-5.96073	2.27653e-61	1.04322e-58
CLCNKA	2069.79	14099.2	462.89	0.032831	-4.9288	2.42468e-61	1.09668e-58
SCARB1	13801.5	1130	15494.2	13.7116	3.77733	3.99429e-61	1.78345e-58
RNF150	1196.89	5427.61	631.746	0.116395	-3.1029	1.08127e-60	4.76676e-58
NNMT	41589	3115.47	46728.3	14.9988	3.90677	2.66237e-60	1.15903e-57
RP11-766F14.2	72.3041	573.364	5.37213	0.00936949	-6.73781	6.95402e-60	2.98997e-57
SIM2	371.088	2366.36	104.559	0.0441856	-4.50028	1.02797e-59	4.36601e-57
ST6GAL1	10234.3	32629.1	7242.82	0.221974	-2.17154	2.08376e-59	8.74349e-57
SLC6A3	9397.09	161.531	10630.8	65.8127	6.04029	4.89914e-58	2.03122e-55
RP11-850F7.7	12.1461	101.527	0.206523	0.00203416	-8.94135	8.36278e-58	3.42648e-55
CYP2J2	7927.17	259.038	8951.48	34.5566	5.11089	1.8323e-57	7.42018e-55
LINC01055	126.17	983.324	11.6709	0.0118688	-6.39668	1.93241e-56	7.73564e-54
SCNN1G	1929.83	12781.4	480.265	0.0375753	-4.73407	1.372e-55	5.42983e-53
RASL11B	373.089	2279.37	118.447	0.0519647	-4.26632	1.03121e-54	4.03528e-52
RP11-61L19.2	58.635	460.032	5.0161	0.0109038	-6.51903	2.99504e-54	1.15898e-51
LINC01543	42.4578	331.296	3.87461	0.0116953	-6.41793	1.11369e-53	4.26227e-51
SLC9A3	1810.12	9248.39	816.51	0.0882868	-3.50166	1.39762e-53	5.29075e-51
IRX2	241.643	1665.4	51.4563	0.0308973	-5.01638	1.8956e-53	7.0987e-51
HOXB9	742.839	3550.67	367.768	0.103577	-3.27123	2.64328e-53	9.79334e-51
SUSD4	518.341	2754.19	219.675	0.0797604	-3.64818	4.21534e-53	1.54534e-50
SCD	25304	3534.37	28212	7.9822	2.99679	4.64812e-53	1.68625e-50
VEGFA	90553.1	9245.92	101414	10.9685	3.4553	6.07574e-53	2.18144e-50
ADGRF1	1324.74	7638.02	481.406	0.0630276	-3.98787	2.03747e-52	7.2407e-50
GRIK3	1575.07	55.6782	1778.03	31.9341	4.99703	2.74305e-52	9.64971e-50
LINC00675	74.5911	600.296	4.36706	0.00727484	-7.10287	4.03837e-52	1.40644e-49
C7	12500.5	60447.5	6095.69	0.100843	-3.30982	8.90568e-52	3.07087e-49
INHBB	4146.15	332.105	4655.63	14.0185	3.80926	1.00398e-51	3.42801e-49
RP11-517M22.1	65.1046	543.852	1.15309	0.00212023	-8.88156	1.35945e-51	4.59665e-49
RP11-195B3.1	32.0812	254.118	2.42134	0.0095284	-6.71355	2.93347e-51	9.82345e-49
CGNL1	8389.99	26154.4	6017.01	0.230057	-2.11994	3.46281e-51	1.14856e-48
LINC01571	21.9507	174.084	1.62855	0.00935496	-6.74005	3.67088e-51	1.20609e-48
FGF1	1379.4	8377.25	444.619	0.0530746	-4.23583	4.68384e-51	1.52452e-48
FCGR3A	8049.49	900.616	9004.44	9.99809	3.32165	9.92757e-51	3.20137e-48
C14orf37	635.746	3301.29	279.681	0.0847186	-3.56118	1.31009e-50	4.18593e-48
PLCL1	1957.71	7603.16	1203.58	0.1583	-2.65926	1.92294e-50	6.0882e-48
MAL	5765.02	27577.9	2851.24	0.103388	-3.27385	8.84407e-50	2.77489e-47
SLC16A3	14899.5	2028.8	16618.8	8.19143	3.03412	1.06249e-49	3.30388e-47
ENO2	10588.1	1292.54	11829.9	9.15244	3.19416	1.21343e-49	3.73982e-47
NOL3	6003.31	632.544	6720.75	10.6249	3.40938	1.31897e-49	4.02946e-47
PROX1	542.699	3350.8	167.592	0.0500155	-4.32148	1.79913e-49	5.44856e-47
AQP3	9394.6	30433.3	6584.23	0.216349	-2.20857	2.65111e-49	7.95951e-47
FER1L4	1279.48	31.5121	1446.19	45.8931	5.52021	5.88055e-49	1.75044e-46
HK2	5338.28	556.923	5976.98	10.7322	3.42387	1.205e-48	3.5565e-46
RALYL	133.573	993.374	18.72	0.0188448	-5.72969	1.44079e-48	4.21668e-46
SLC16A5	870.098	3839.78	473.406	0.12329	-3.01988	2.40737e-48	6.98679e-46
PRDM16	485.258	2603.79	202.263	0.07768	-3.68631	2.63282e-48	7.57795e-46
GPC5	115.381	865.489	15.1806	0.0175399	-5.83322	3.61991e-48	1.03336e-45
RASD1	3314.66	12301.3	2114.21	0.171869	-2.54062	3.72308e-48	1.05418e-45
PLIN2	54330.3	8111.62	60504.2	7.45895	2.89897	4.51631e-48	1.26846e-45
GATA3	1052.75	4747.78	559.164	0.117774	-3.08591	5.25881e-48	1.46519e-45
SEMA6D	1096.03	4715.11	612.588	0.12992	-2.9443	8.68897e-48	2.40167e-45
MYO3B	438.387	2390.52	177.62	0.0743017	-3.75046	1.13433e-47	3.11066e-45
CYS1	6862.86	21183.5	4949.9	0.233667	-2.09747	1.31496e-47	3.57782e-45
PP7080	2165.2	7719.59	1423.24	0.184367	-2.43935	1.61826e-47	4.36892e-45
TSPAN8	641.031	3629.33	241.852	0.0666381	-3.90751	4.41086e-47	1.18167e-44
CHL1	895.599	4359.92	432.832	0.0992752	-3.33242	7.65792e-47	2.0359e-44
GABRA2	233.513	1565.99	55.52	0.0354537	-4.81792	8.07297e-47	2.12998e-44
TYRP1	163.89	1162.4	30.5078	0.0262455	-5.25179	3.9322e-46	1.02967e-43
ELF5	355.389	2917.41	13.1522	0.00450817	-7.79324	6.24216e-46	1.62236e-43
MPP7	897.633	3647.09	530.359	0.14542	-2.78171	6.75177e-46	1.74181e-43
FREM1	616.813	2987.84	300.089	0.100437	-3.31564	7.54932e-46	1.93324e-43
PTH1R	2598.45	12396.3	1289.64	0.104034	-3.26487	8.29319e-46	2.10823e-43
LIPH	443.567	2309.15	194.361	0.08417	-3.57055	9.41466e-46	2.37597e-43
RGS1	6840.92	894.079	7635.3	8.53986	3.09421	9.57938e-46	2.40015e-43
RP11-531H8.2	16.581	132.456	1.1024	0.00832277	-6.90872	3.48945e-45	8.6805e-43
SLC22A8	2523.96	19375.7	272.895	0.0140844	-6.14975	4.13031e-45	1.02019e-42
RP11-390N6.1	10.5383	86.3743	0.408127	0.00472509	-7.72544	4.60993e-45	1.13063e-42
ST8SIA4	3294.57	316.565	3692.37	11.6639	3.54397	1.25867e-44	3.06544e-42
DNAH11	2194.78	101.008	2474.47	24.4977	4.61458	1.27551e-44	3.08487e-42
CLIC5	2214.56	12304	866.806	0.0704492	-3.82727	1.86408e-44	4.47726e-42
SIM1	1226.77	5368.65	673.494	0.125449	-2.99482	2.96324e-44	7.06855e-42
HSF4	4188.55	91.5011	4735.84	51.7572	5.69369	9.38888e-44	2.2244e-41
PLPPR1	297.339	1795.33	97.2365	0.0541608	-4.20661	1.15013e-43	2.70646e-41
AP1M2	1306.72	4698.39	853.661	0.181692	-2.46043	1.82155e-43	4.25766e-41
LINC01020	37.4246	292.479	3.35425	0.0114684	-6.4462	1.89392e-43	4.39731e-41
ANGPT2	6720.54	871.751	7501.83	8.60547	3.10525	2.54004e-43	5.85841e-41
HS6ST1	2760.91	8772.39	1957.89	0.223187	-2.16367	3.90842e-43	8.95517e-41
CXCR4	10970.8	1791.43	12197	6.80853	2.76734	3.95975e-43	9.01348e-41
LAD1	1210.23	4722.78	741.021	0.156904	-2.67205	6.76983e-43	1.53099e-40
ZNF395	18426.9	3331.43	20443.4	6.13652	2.61742	1.53037e-42	3.4386e-40
SPAG4	2542.35	194.226	2856.01	14.7046	3.8782	1.76584e-42	3.94223e-40
CRHBP	396.3	2335.47	137.264	0.0587737	-4.08869	2.17084e-42	4.81553e-40
C1QC	12029.4	1996.49	13369.6	6.69655	2.74342	2.59457e-42	5.71905e-40
PLA2R1	1378.94	6285.44	723.524	0.115111	-3.1189	2.80863e-42	6.15196e-40
TCF21	531.666	2744.48	236.077	0.0860191	-3.5392	3.06418e-42	6.66976e-40
F11	297.756	1807.76	96.0483	0.053131	-4.2343	3.57088e-42	7.72441e-40
ALDH6A1	6833.44	30571.8	3662.45	0.119798	-3.06132	3.89981e-42	8.38386e-40
GAL3ST1	8473.99	1243.89	9439.79	7.58891	2.92389	4.97392e-42	1.06274e-39
AC124944.5	16.177	118.397	2.52243	0.0213048	-5.55268	9.82016e-42	2.08541e-39
DOC2A	1757.78	28.6667	1988.75	69.3749	6.11634	1.15038e-41	2.42813e-39
ADM	11445.9	1956.26	12713.5	6.49888	2.70019	1.56383e-41	3.28094e-39
KLK7	78.4623	587.65	10.4447	0.0177737	-5.81411	1.99805e-41	4.16684e-39
PAPPA	667.526	3062.1	347.657	0.113535	-3.13879	2.66285e-41	5.52018e-39
RAB25	477.556	2389.19	222.198	0.0930015	-3.4266	3.93441e-41	8.1079e-39
IGFBP3	134308	13423.7	150455	11.2082	3.48648	4.53311e-41	9.28674e-39
C1QB	14861.9	2183.53	16555.5	7.58201	2.92258	7.62848e-41	1.55367e-38
BTG2	9882.24	30745.9	7095.25	0.23077	-2.11547	7.82652e-41	1.58473e-38
CLDN10	2212.69	7475.02	1509.74	0.201972	-2.30778	8.14698e-41	1.64009e-38
NETO2	3886.93	444.097	4346.82	9.788	3.29101	8.38319e-41	1.67794e-38
CNTN1	432.727	2317.26	180.99	0.0781051	-3.67844	8.58237e-41	1.70799e-38
EMX1	1176.58	4514.81	730.653	0.161835	-2.62741	8.99042e-41	1.77903e-38
CSPG4	8299.19	1399.45	9220.86	6.5889	2.72004	9.32603e-41	1.83501e-38
LAPTM5	17446.3	3350.54	19329.2	5.76897	2.52831	1.57497e-40	3.08154e-38
OLFML2A	8597.99	1500.51	9546.07	6.36187	2.66945	3.61153e-40	7.02675e-38
VWF	61875.3	11176.1	68647.8	6.14236	2.61879	5.54882e-40	1.0736e-37
UNCX	10.761	86.833	0.599309	0.00690186	-7.1788	5.89168e-40	1.13364e-37
CPAMD8	839.816	3424.99	494.487	0.144376	-2.7921	6.12916e-40	1.17286e-37
RNASET2	13578.1	1490.76	15192.7	10.1912	3.34925	6.21345e-40	1.18249e-37
LAMA4	9781.77	1732.48	10857	6.26674	2.64771	9.35199e-40	1.77012e-37
KLK6	114.447	827.061	19.2561	0.0232825	-5.42461	1.18739e-39	2.2353e-37
TYMP	5775.52	839.709	6434.84	7.66318	2.93794	1.33661e-39	2.5027e-37
PRR15	289.252	1642.8	108.445	0.0660124	-3.92112	2.0571e-39	3.83115e-37
LINC00645	273.068	1646.29	89.6325	0.0544451	-4.19905	3.11826e-39	5.77657e-37
BCAM	17144.2	43723.4	13593.8	0.310904	-1.68546	4.74355e-39	8.74094e-37
RP11-752D24.2	58.308	424.149	9.4388	0.0222535	-5.48982	8.27368e-39	1.51657e-36
HHLA2	3662.61	473.787	4088.58	8.62958	3.10929	8.72001e-39	1.59001e-36
MYEOV	1438.71	11.8918	1629.31	137.011	7.09814	9.20027e-39	1.66884e-36
XPNPEP2	1803.15	13003.7	306.963	0.0236057	-5.40472	1.31803e-38	2.37839e-36
PTGER1	109.273	733.579	25.8776	0.0352759	-4.82517	2.17344e-38	3.90177e-36
TRPV6	133.337	895.02	31.5908	0.0352962	-4.82434	2.41255e-38	4.30881e-36
CTD-2342N23.1	82.3213	593.721	14.0083	0.023594	-5.40543	3.22103e-38	5.72341e-36
AC074286.1	495.622	2596.29	215.013	0.0828157	-3.59395	3.33416e-38	5.89435e-36
CGN	1468.09	5230.05	965.563	0.184618	-2.43738	5.81855e-38	1.02345e-35
AP000696.2	27.1438	203.433	3.59495	0.0176714	-5.82244	7.43445e-38	1.3011e-35
RGS5	62314.1	11538	69096.8	5.98864	2.58223	1.0053e-37	1.75059e-35
GRHL2	297.439	1596.79	123.87	0.0775744	-3.68828	1.0691e-37	1.85241e-35
LGI2	492.419	2357.91	243.226	0.103153	-3.27714	1.79892e-37	3.10153e-35
BHLHE41	7752.62	1286.09	8616.42	6.6997	2.7441	2.3105e-37	3.96393e-35
HPD	2365.59	16004.1	543.744	0.0339752	-4.87937	2.38195e-37	4.06647e-35
LINC00462	767.766	20.0586	867.645	43.2554	5.43481	2.76096e-37	4.69054e-35
GABRD	849.74	27.712	959.547	34.6257	5.11377	3.09176e-37	5.22702e-35
LPCAT1	14379.3	2743.14	15933.6	5.80855	2.53818	3.24318e-37	5.45653e-35
RAP1GAP	4781.86	17910.3	3028.16	0.169074	-2.56427	3.61413e-37	6.05141e-35
RP11-807H17.1	2668.2	308.216	2983.45	9.67973	3.27497	4.24957e-37	7.08132e-35
FAM171A1	2436.48	7799.78	1720.04	0.220525	-2.18099	4.30348e-37	7.13702e-35
CCDC64	3135.37	9382.96	2300.81	0.245211	-2.0279	4.5533e-37	7.51553e-35
SCNN1B	1109.84	6375.87	406.404	0.063741	-3.97163	5.49407e-37	9.02556e-35
ARL4D	782.987	3071.83	477.241	0.15536	-2.68631	6.14242e-37	1.00433e-34
RP11-295M3.4	285.408	1647.47	103.463	0.0628012	-3.99306	6.39485e-37	1.04072e-34
RP11-208K4.1	11.0267	88.1692	0.721946	0.00818819	-6.93224	6.88777e-37	1.11572e-34
FAM167A	400.02	2049.94	179.623	0.0876237	-3.51254	1.18047e-36	1.90335e-34
ESRP1	474.732	2134.07	253.076	0.118588	-3.07597	1.31043e-36	2.10315e-34
HMOX1	16370.5	3629.07	18072.5	4.97993	2.31612	2.37565e-36	3.79526e-34
C3	102959	11254.6	115209	10.2367	3.35568	2.97839e-36	4.73645e-34
TMPRSS2	1473.95	7492.83	669.947	0.0894117	-3.48339	3.34624e-36	5.29725e-34
COL5A3	2175.73	210.6	2438.23	11.5775	3.53326	4.0061e-36	6.31314e-34
SLC17A4	2850.68	266.39	3195.89	11.9971	3.58461	5.63307e-36	8.83707e-34
ENPP6	283.246	1963.7	58.7696	0.029928	-5.06236	5.93757e-36	9.27299e-34
FAM3B	254.454	1428.32	97.648	0.0683656	-3.87059	6.68668e-36	1.03963e-33
SLC5A2	337.542	2234.4	84.1586	0.0376651	-4.73063	7.87797e-36	1.2194e-33
KLRG2	101.651	704.418	21.1326	0.0300001	-5.05889	9.20035e-36	1.41779e-33
SLC7A8	3967.21	20805.2	1717.99	0.082575	-3.59815	9.50828e-36	1.45879e-33
CMTM4	4720.57	13136.4	3596.37	0.273771	-1.86896	1.08693e-35	1.66029e-33
EPN3	253.587	1378.92	103.264	0.0748875	-3.73913	1.32085e-35	2.0088e-33
CD70	2942.94	170.9	3313.23	19.3869	4.27701	1.39355e-35	2.11013e-33
ERVMER34-1	161.226	1058.49	41.3689	0.0390828	-4.67732	1.5602e-35	2.35225e-33
IYD	462.949	2840.46	145.359	0.0511745	-4.28843	1.722e-35	2.585e-33
CDK18	17149	3709.4	18944.3	5.10709	2.3525	2.03613e-35	3.04344e-33
NPNT	4437.17	13239.7	3261.32	0.246328	-2.02135	2.96441e-35	4.41202e-33
HLA-DQB1	18266.9	4129.61	20155.4	4.8807	2.28709	3.10944e-35	4.60819e-33
COL4A6	218.471	1362.27	65.681	0.0482143	-4.3744	5.7146e-35	8.43315e-33
OSTM1-AS1	346.481	0.875064	392.647	448.707	8.80963	5.93295e-35	8.71843e-33
CDCA2	1174.04	69.8973	1321.53	18.9067	4.24083	6.71059e-35	9.81973e-33
PNCK	6553.24	217.68	7399.55	33.9928	5.08716	6.8212e-35	9.93984e-33
EPB41L4B	345.623	1691.51	165.838	0.0980417	-3.35046	6.85484e-35	9.94723e-33
C6orf223	2939.29	291.93	3292.93	11.2799	3.49568	7.22821e-35	1.04455e-32
NOS1	197.931	1243.1	58.317	0.0469126	-4.41388	8.0836e-35	1.16334e-32
ASB15	66.3062	465.925	12.9247	0.0277399	-5.17189	1.0204e-34	1.46245e-32
TREM2	1346.85	91.3994	1514.55	16.5707	4.05056	1.04562e-34	1.49245e-32
ALDOB	37874.7	250955	9411.34	0.0375022	-4.73688	1.14825e-34	1.63225e-32
CTA-392C11.1	24.3093	174.825	4.20329	0.0240429	-5.37825	1.35152e-34	1.91339e-32
CTD-2008P7.9	76.22	524.668	16.316	0.0310978	-5.00704	1.80175e-34	2.54047e-32
SLC14A1	1075.03	4695.58	591.391	0.125946	-2.98912	2.44577e-34	3.43462e-32
SEMG2	12.668	103.425	0.54467	0.00526633	-7.56899	2.54962e-34	3.56608e-32
AC107057.1	10.9347	83.7183	1.21217	0.0144792	-6.10988	3.48884e-34	4.86024e-32
CALML3	79.7429	587.652	11.896	0.0202432	-5.62642	3.53042e-34	4.89856e-32
CCND1	45193.4	10212.5	49866.2	4.88285	2.28772	4.49278e-34	6.20913e-32
RAB42	1646.67	63.9188	1858.09	29.0696	4.86144	4.78913e-34	6.59254e-32
SCNN1A	5658.47	23693.2	3249.37	0.137143	-2.86624	7.88621e-34	1.08131e-31
IRX1	154.128	995.049	41.7974	0.0420054	-4.57328	8.45716e-34	1.15505e-31
ABAT	2705.3	12124.4	1447.08	0.119353	-3.0667	1.20278e-33	1.6363e-31
CA10	144.003	967.796	33.9596	0.0350896	-4.83281	1.27537e-33	1.7283e-31
DCN	7574.55	28155.9	4825.28	0.171378	-2.54475	1.43878e-33	1.94218e-31
RPS6KA6	564.625	2455.22	312.078	0.127108	-2.97587	1.47535e-33	1.98386e-31
COL4A4	2062.04	6452.01	1475.63	0.228709	-2.12842	2.33674e-33	3.13006e-31
TNNT2	147.623	996.438	34.2375	0.0343599	-4.86313	2.66336e-33	3.55391e-31
COL26A1	114.181	745.115	29.9006	0.0401288	-4.63922	2.75069e-33	3.65642e-31
ITGB2	8539.74	1814.19	9438.14	5.20241	2.37918	3.04999e-33	4.03887e-31
ACADSB	3967.18	11867.5	2911.84	0.245362	-2.02702	3.34921e-33	4.41829e-31
RP5-1187M17.10	1361.94	4599.57	929.452	0.202073	-2.30705	3.48637e-33	4.57322e-31
C10orf10	20271.5	4704.25	22351	4.75124	2.2483	3.49291e-33	4.57322e-31
AHNAK2	7247.08	484.39	8150.44	16.8262	4.07264	3.6096e-33	4.7083e-31
EHD2	18657.9	4366.65	20566.9	4.71	2.23573	6.08214e-33	7.90383e-31
HLA-F	8459.01	1722.87	9358.83	5.43211	2.44151	7.33521e-33	9.49678e-31
NTRK2	2933.04	9002.05	2122.34	0.235762	-2.0846	7.43515e-33	9.59051e-31
DPEP1	2294.66	14358.9	683.109	0.0475739	-4.39369	7.4646e-33	9.59297e-31
FABP6	1241.86	27.7687	1404.04	50.5619	5.65998	1.0325e-32	1.32202e-30
HLA-DQA1	15062.9	3621.95	16591.2	4.58073	2.19558	1.09235e-32	1.39352e-30
RP11-516J2.1	7.40014	59.0855	0.495974	0.00839418	-6.8964	1.52332e-32	1.93623e-30
ACSF2	1907.73	9192.17	934.671	0.101681	-3.29787	1.83267e-32	2.32095e-30
ABCC3	10324.6	2307.26	11395.6	4.93901	2.30422	1.86843e-32	2.35767e-30
B4GALNT2	573.699	3015.46	247.527	0.0820858	-3.60672	1.9627e-32	2.46768e-30
C8orf4	4000.68	12779.5	2828	0.221292	-2.17598	1.99944e-32	2.50484e-30
PVT1	880.554	39.7836	992.865	24.9567	4.64135	2.1119e-32	2.63624e-30
IDO1	2066.94	240.627	2310.91	9.60369	3.26359	2.25396e-32	2.79696e-30
NUAK2	1843.41	5755.24	1320.86	0.229506	-2.1234	2.25671e-32	2.79696e-30
PEPD	7688.93	21573.1	5834.28	0.270443	-1.8866	2.44835e-32	3.02371e-30
MT1G	3896.49	24664.7	1122.26	0.0455009	-4.45796	2.69623e-32	3.31807e-30
KLHL14	260.561	1449.77	101.706	0.0701536	-3.83334	3.20658e-32	3.92334e-30
CDH4	1604.02	107.771	1803.89	16.7381	4.06507	3.21059e-32	3.92334e-30
NTN4	8510.26	21455.8	6780.99	0.316045	-1.6618	3.4703e-32	4.21187e-30
TYROBP	4611.94	815.046	5119.13	6.28079	2.65095	3.47089e-32	4.21187e-30
GAS2L3	2287.21	299.637	2552.71	8.51935	3.09074	4.54246e-32	5.47929e-30
VGLL1	64.7282	496.736	7.02036	0.014133	-6.14479	4.5468e-32	5.47929e-30
PTGER3	6563.68	20375	4718.75	0.231595	-2.11032	4.6104e-32	5.53677e-30
SLC5A3	8889.24	25174	6713.91	0.2667	-1.90671	7.60895e-32	9.10642e-30
APLN	5653.65	1146.62	6255.71	5.4558	2.44779	7.71831e-32	9.20567e-30
LDHB	31453.9	75087.8	25625.2	0.34127	-1.55101	1.03469e-31	1.22987e-29
NTNG1	168.558	1069.82	48.1659	0.0450223	-4.47322	1.26402e-31	1.49735e-29
SLC13A3	4135.45	27255.1	1047.12	0.0384194	-4.70202	1.40333e-31	1.65674e-29
GLDC	1358.22	4687.14	913.545	0.194905	-2.35916	1.58785e-31	1.86825e-29
POU5F1	1817.15	192.603	2034.16	10.5614	3.40073	1.63298e-31	1.91488e-29
SMIM5	509.905	2331.75	266.542	0.11431	-3.12898	1.89078e-31	2.20973e-29
NXPH4	1311.07	80.407	1475.46	18.3499	4.1977	2.75255e-31	3.19755e-29
MYH10	6204.96	16285.3	4858.42	0.298331	-1.74501	2.75437e-31	3.19755e-29
SUCLG1	6295.43	16650.7	4912.17	0.295013	-1.76115	2.89969e-31	3.35507e-29
FBP1	3648.74	12599	2453.16	0.19471	-2.3606	2.93616e-31	3.38601e-29
PTPRO	1144.77	5362.44	581.367	0.108414	-3.20537	4.05601e-31	4.662e-29
NKG7	1628.74	163.513	1824.46	11.1579	3.47999	4.25795e-31	4.87801e-29
MCCD1	204.529	1249.11	64.9937	0.052032	-4.26446	5.17892e-31	5.91365e-29
SLC15A2	493.42	2215.86	263.335	0.118841	-3.0729	6.78614e-31	7.72356e-29
CAV1	14643.6	3447.03	16139.2	4.68207	2.22715	6.85021e-31	7.77109e-29
H1F0	8611.21	24338	6510.42	0.267501	-1.90239	7.65613e-31	8.65714e-29
FOXC1	1480.15	4737.88	1044.98	0.220559	-2.18076	9.47989e-31	1.06847e-28
HSPB8	13153.7	3262.36	14475	4.43698	2.14958	1.04843e-30	1.17786e-28
FKBP10	11691.9	1883.97	13002	6.90139	2.78689	1.18046e-30	1.32193e-28
C1QA	12614.3	2295.73	13992.7	6.0951	2.60765	1.58856e-30	1.77323e-28
PCSK6	5272.38	752.713	5876.12	7.80658	2.96469	1.74838e-30	1.94539e-28
ITGAX	1901.38	219.927	2125.99	9.66679	3.27304	1.76597e-30	1.9587e-28
ASS1	13861.8	55421.7	8310.21	0.149945	-2.73749	1.87132e-30	2.06897e-28
KRBA1	3489.48	563.145	3880.38	6.89056	2.78462	1.90069e-30	2.09479e-28
PLAU	3827.65	12171.3	2713.1	0.222909	-2.16547	2.0664e-30	2.27024e-28
PADI2	1342.44	4866.93	871.634	0.179093	-2.48122	2.17572e-30	2.38282e-28
MCAM	24429.1	6440.86	26831.9	4.16589	2.05863	3.11281e-30	3.39843e-28
HSPB7	680.78	3224.6	340.974	0.105742	-3.24139	3.66069e-30	3.98409e-28
TMEM30B	1054.56	4345.06	615.016	0.141544	-2.82068	3.92031e-30	4.25335e-28
SYT7	471.344	2295.37	227.689	0.0991949	-3.33359	4.65997e-30	5.04015e-28
SLC12A3	4148.54	27561.7	1021	0.0370442	-4.75461	6.22017e-30	6.70681e-28
PNMA2	4409.72	895.92	4879.1	5.44591	2.44517	6.71456e-30	7.21753e-28
NUDT4	3134.56	8452.45	2424.2	0.286804	-1.80186	8.4742e-30	9.08095e-28
SLC47A2	562.992	3208.44	209.611	0.065331	-3.93609	8.97095e-30	9.58378e-28
HLA-DPB1	27217	7179.13	29893.6	4.16396	2.05796	9.07042e-30	9.66042e-28
KCNJ16	12770.8	30927.1	10345.4	0.33451	-1.57988	1.08236e-29	1.14925e-27
TMEM91	2536.99	213.8	2847.33	13.3177	3.73527	1.17713e-29	1.24607e-27
DDIT4	15613.3	3846.98	17185.1	4.46717	2.15936	1.60623e-29	1.69516e-27
CYP4F2	363.417	2473.97	81.487	0.0329377	-4.92412	1.99686e-29	2.10105e-27
OLFML2B	3652.35	635.046	4055.4	6.38599	2.67491	2.06913e-29	2.17052e-27
DEGS2	387.87	1689.78	213.961	0.126621	-2.98141	2.54551e-29	2.66223e-27
MARVELD2	949.064	3301.21	634.863	0.192313	-2.37847	2.59591e-29	2.70682e-27
SIAH3	70.779	491.123	14.6292	0.0297873	-5.06916	2.82573e-29	2.93766e-27
PLXDC1	2784.8	425.553	3099.95	7.28451	2.86483	3.14662e-29	3.26153e-27
TMC4	1562.49	4760.69	1135.28	0.238469	-2.06812	3.23017e-29	3.33819e-27
PTPN13	3353.07	9268.91	2562.83	0.276497	-1.85466	4.47788e-29	4.61394e-27
WDR72	4773.61	13406.9	3620.38	0.270039	-1.88876	4.72399e-29	4.85317e-27
LINC01378	7.0364	54.92	0.640081	0.0116548	-6.42293	7.12703e-29	7.30039e-27
MAN1C1	1285.75	4146.48	903.612	0.217923	-2.19811	7.47379e-29	7.63313e-27
DLL4	5096.45	1055.62	5636.23	5.33924	2.41664	8.08603e-29	8.23428e-27
MAPK4	205.32	1206.86	71.5328	0.0592716	-4.07652	9.95558e-29	1.01085e-26
FBLN5	4555.66	11901	3574.47	0.300351	-1.73528	1.25319e-28	1.26874e-26
NIPAL1	346.652	1625.08	175.879	0.108228	-3.20785	1.41112e-28	1.42449e-26
SFXN2	1273.59	4440.63	850.53	0.191534	-2.38433	1.76747e-28	1.77907e-26
ODF3B	1406.98	136.716	1576.66	11.5324	3.52762	1.86206e-28	1.86888e-26
THSD4	1664.98	4768.42	1250.42	0.26223	-1.9311	2.19579e-28	2.19749e-26
TFCP2L1	4647.1	21041.6	2457.11	0.116774	-3.09821	2.27323e-28	2.26848e-26
PPFIA4	1698.05	215.049	1896.15	8.81732	3.14034	2.57866e-28	2.56592e-26
PIPOX	1554.97	6790.25	855.635	0.126009	-2.9884	2.70757e-28	2.68651e-26
UPP2	273.2	1688.79	84.1035	0.0498009	-4.32768	2.80159e-28	2.7719e-26
FECH	2260.92	6611.15	1679.81	0.254087	-1.97661	3.09602e-28	3.05453e-26
PLAT	3754.47	10042.4	2914.53	0.290224	-1.78476	3.23119e-28	3.17889e-26
RP11-573D15.8	47.3486	295.072	14.2575	0.0483186	-4.37128	3.54033e-28	3.47321e-26
ZDHHC2	2664.66	7184.8	2060.86	0.286836	-1.8017	4.67082e-28	4.5694e-26
RP4-655J12.4	59.8915	384.862	16.4818	0.0428251	-4.5454	5.13903e-28	5.01336e-26
MRPS6	3439	8350.77	2782.88	0.333248	-1.58533	5.5539e-28	5.40295e-26
CCL5	4069.7	487.922	4548.15	9.32147	3.22056	5.8414e-28	5.66681e-26
C2orf71	13.4721	99.9649	1.91832	0.0191899	-5.70351	6.27521e-28	6.07074e-26
AP000439.3	418.089	6.68481	473.045	70.7642	6.14495	8.60657e-28	8.30182e-26
EYA4	273.232	1394.82	123.41	0.0884775	-3.49855	8.62911e-28	8.30182e-26
PRSS8	3041.66	7780.32	2408.67	0.309585	-1.69159	1.02027e-27	9.78873e-26
RP11-527L4.6	9.67443	72.4416	1.28995	0.0178068	-5.81143	1.02702e-27	9.82637e-26
C1orf116	495.302	2075.74	284.186	0.136908	-2.86872	1.13769e-27	1.08554e-25
FLT1	29372.8	8791	32122.1	3.65397	1.86947	1.37829e-27	1.31152e-25
BIRC3	10072	2234.91	11118.9	4.97508	2.31472	1.42929e-27	1.35635e-25
RP11-142A12.1	4.12729	32.6002	0.323856	0.00993419	-6.65338	1.47244e-27	1.3935e-25
ADSSL1	4161.77	843.468	4605.04	5.45964	2.44881	1.68086e-27	1.58643e-25
SLC34A1	1728.76	10910.3	502.28	0.0460372	-4.44106	1.80217e-27	1.69633e-25
SLC30A2	360.447	1786.84	169.909	0.0950891	-3.39458	2.13676e-27	2.00585e-25
MT1F	1732.68	5512.59	1227.76	0.222719	-2.16671	2.27539e-27	2.13024e-25
PHKA2	7808.11	1909.19	8596.09	4.50249	2.17072	2.46937e-27	2.30565e-25
KCNQ1	1903.85	5254.36	1456.29	0.277158	-1.85122	2.52916e-27	2.35516e-25
PCDH9	321.476	1529.76	160.073	0.10464	-3.2565	5.49246e-27	5.10096e-25
HADH	3599.94	9629.71	2794.47	0.290193	-1.78492	5.71913e-27	5.29734e-25
AC019117.1	1015.13	61.9452	1142.46	18.4431	4.20501	5.75075e-27	5.3125e-25
CHP2	19.5005	138.746	3.57162	0.0257422	-5.27972	6.03296e-27	5.55846e-25
DAO	638.648	3037.36	318.225	0.10477	-3.2547	7.64632e-27	7.02634e-25
GALNT3	599.751	2245.47	379.916	0.169192	-2.56326	7.68414e-27	7.04252e-25
AC005616.2	5.48044	41.0081	0.734632	0.0179143	-5.80274	7.97314e-27	7.28821e-25
UGT8	2593.32	6685.23	2046.71	0.306155	-1.70767	8.1473e-27	7.42641e-25
TTYH3	14861.4	4307.68	16271.2	3.77724	1.91733	8.16699e-27	7.42641e-25
TMEM178A	335.861	1581.31	169.494	0.107186	-3.22182	8.60702e-27	7.80616e-25
CAPN12	1580.58	201.497	1764.79	8.7584	3.13067	8.67177e-27	7.84446e-25
TACSTD2	4645.24	23581.8	2115.68	0.0897165	-3.47848	9.33231e-27	8.42011e-25
STRA6	197.054	1149.89	69.7737	0.0606788	-4.04266	1.03676e-26	9.33002e-25
AC068138.1	4.85464	38.0494	0.420472	0.0110507	-6.49972	1.05098e-26	9.43367e-25
ALDH4A1	5052.7	15488.3	3658.71	0.236223	-2.08178	1.17589e-26	1.05277e-24
COL4A5	924.568	3132.61	629.617	0.200988	-2.31482	1.28743e-26	1.14968e-24
PLPPR5	386.898	5.29426	437.873	82.7071	6.36994	1.37561e-26	1.22528e-24
CD8A	2073.88	194.274	2324.96	11.9674	3.58104	1.38279e-26	1.22853e-24
CTC-251I16.1	1441.8	153.634	1613.87	10.5047	3.39296	1.49854e-26	1.32799e-24
SLC14A2	468.278	3645.01	43.9273	0.0120513	-6.37466	1.56191e-26	1.38062e-24
PAQR5	3352.01	8966.08	2602.08	0.290214	-1.78481	1.59733e-26	1.40723e-24
SORT1	8111.22	19147.9	6636.93	0.346614	-1.5286	1.60009e-26	1.40723e-24
FABP7	11718.4	235.007	13252.3	56.3911	5.8174	2.09384e-26	1.83683e-24
PLK2	6225.52	1481.57	6859.22	4.6297	2.21092	2.46312e-26	2.15535e-24
AFAP1L2	2052.15	5704.24	1564.3	0.274234	-1.86652	2.70931e-26	2.36484e-24
SORD	1610.02	5186.19	1132.31	0.218331	-2.19541	2.84771e-26	2.47943e-24
CORO1A	3728.84	771.072	4123.94	5.34832	2.41908	2.884e-26	2.50477e-24
SLC52A3	358.747	1553.89	199.1	0.12813	-2.96432	3.23142e-26	2.79952e-24
SLC4A11	485.804	3058.33	142.165	0.0464845	-4.42711	3.27943e-26	2.83406e-24
MFAP3L	3307.91	8539.56	2609.06	0.305527	-1.71063	3.41225e-26	2.94155e-24
FAM151A	1250.27	7195.82	456.057	0.063378	-3.97987	3.99854e-26	3.43845e-24
IL32	14533.2	4078.07	15929.8	3.9062	1.96577	4.09598e-26	3.51356e-24
SEZ6L2	4449.23	1013.52	4908.18	4.84271	2.27581	4.12887e-26	3.53307e-24
AFM	288.527	1899.28	73.3606	0.0386254	-4.69431	4.54438e-26	3.8791e-24
CD36	8515.52	2086.24	9374.35	4.49342	2.16781	4.79484e-26	4.08288e-24
SLC36A2	688.208	4528.09	175.274	0.0387082	-4.69122	4.88262e-26	4.14749e-24
WNT9B	95.511	562.927	33.0733	0.0587524	-4.08921	5.86307e-26	4.9682e-24
PFKP	27918.8	7864.44	30597.7	3.89064	1.96001	6.17826e-26	5.22258e-24
CGREF1	1631.08	222.985	1819.17	8.15825	3.02826	6.70517e-26	5.65426e-24
TSPAN33	5215.36	12527.1	4238.65	0.338359	-1.56337	7.13547e-26	5.99646e-24
NEK6	7048.63	1981.43	7725.51	3.89896	1.96309	7.14541e-26	5.99646e-24
PCK2	3920.37	13282.9	2669.72	0.200989	-2.31481	7.29757e-26	6.10944e-24
SHMT2	11867.2	3410.59	12996.8	3.81073	1.93007	8.41683e-26	7.02957e-24
LMX1B	105.682	622.406	36.6581	0.0588975	-4.08565	8.57617e-26	7.14551e-24
TNFRSF14	7534.02	1897.17	8287	4.36809	2.127	8.85737e-26	7.36219e-24
MS4A6A	4459.19	1044.44	4915.33	4.70618	2.23456	9.80111e-26	8.12722e-24
TMPRSS4	337.859	1828.25	138.771	0.0759036	-3.71969	1.04247e-25	8.6238e-24
MOXD1	1260.1	4215.98	865.252	0.205231	-2.28468	1.05352e-25	8.69449e-24
MS4A7	3454.54	718.176	3820.07	5.31912	2.41119	1.09689e-25	9.0311e-24
AMFR	9207.14	20335.1	7720.66	0.379672	-1.39718	1.1604e-25	9.53146e-24
KISS1R	523.332	17.0081	590.967	34.7462	5.11878	1.21922e-25	9.99105e-24
ERBB2	9243.33	21234.4	7641.55	0.359866	-1.47447	1.27271e-25	1.04049e-23
NR3C2	1444.57	4264.39	1067.9	0.250423	-1.99756	1.36893e-25	1.11653e-23
RP11-445F12.1	149.904	889.684	51.0833	0.0574173	-4.12237	1.42507e-25	1.1596e-23
SHROOM3	2030.96	5636.63	1549.31	0.274864	-1.86321	1.46133e-25	1.18633e-23
PLVAP	43062.8	12344.1	47166.2	3.82095	1.93393	1.62628e-25	1.31718e-23
RP5-1018K9.1	13.8884	100.538	2.31374	0.0230136	-5.44137	1.86465e-25	1.50673e-23
APOLD1	14232	4038.46	15593.7	3.86129	1.94908	2.32309e-25	1.87283e-23
CDH1	8243.2	18779.5	6835.75	0.364002	-1.45798	2.35774e-25	1.89637e-23
COL4A3	1699.35	4974.79	1261.81	0.253641	-1.97914	2.40026e-25	1.92612e-23
ABLIM3	6849.51	1930.96	7506.53	3.88745	1.95882	2.51636e-25	2.01465e-23
BARX2	2554.56	458.115	2834.6	6.18754	2.62937	2.58031e-25	2.06111e-23
GMPR	725.172	2429.46	497.512	0.204782	-2.28784	2.60068e-25	2.0692e-23
GJC1	2185.58	364.735	2428.81	6.65911	2.73533	2.60232e-25	2.0692e-23
ARNT2	2721.57	7242.33	2117.68	0.292403	-1.77397	2.68924e-25	2.13344e-23
ANK2	5884.97	18567.8	4190.79	0.225701	-2.14751	2.78795e-25	2.20672e-23
SLC2A1	16503.1	4542.84	18100.8	3.98447	1.99439	2.89531e-25	2.2865e-23
RDH10	3111.78	7768.17	2489.78	0.320511	-1.64156	3.17998e-25	2.50564e-23
SELENBP1	2713.82	7051.75	2134.35	0.30267	-1.72418	3.95696e-25	3.11082e-23
WNK1	12305.3	29174.8	10051.9	0.34454	-1.53726	3.97852e-25	3.12072e-23
OVCH2	77.9306	488.637	23.0681	0.0472092	-4.40479	4.65745e-25	3.64505e-23
VCAM1	32624.5	10283.8	35608.8	3.46262	1.79186	4.88504e-25	3.8146e-23
ITGA5	11769.1	3326.3	12896.8	3.87723	1.95503	6.13631e-25	4.77347e-23
MRO	524.138	2296.8	287.345	0.125107	-2.99877	6.14544e-25	4.77347e-23
LAIR1	2356.78	421.938	2615.24	6.19817	2.63184	6.15409e-25	4.77347e-23
TMSB10	68960.1	17341.6	75855.3	4.37419	2.12902	7.58705e-25	5.87187e-23
HLA-DPA1	36349	11117.1	39719.5	3.57283	1.83707	7.6586e-25	5.91411e-23
FLRT1	86.2776	509.903	29.6894	0.0582255	-4.10221	8.93023e-25	6.88082e-23
GAL3ST3	72.9442	452.733	22.2118	0.0490617	-4.34926	9.38667e-25	7.21655e-23
HECW1	240.436	1302.58	98.5542	0.0756609	-3.72431	9.67714e-25	7.42347e-23
ACKR3	5016.15	1141.73	5533.69	4.84675	2.27702	1.07756e-24	8.24796e-23
MT1H	671.316	4178.75	202.791	0.048529	-4.36501	1.14497e-24	8.74467e-23
SLC28A1	7921.33	2356.02	8664.75	3.67771	1.87881	1.15018e-24	8.7653e-23
DIO1	572.27	3831.21	136.938	0.0357426	-4.80621	1.43229e-24	1.08913e-22
FBXO2	471.502	1702.84	307.019	0.180298	-2.47154	1.50532e-24	1.14217e-22
ARHGAP24	4656.4	11632.1	3724.58	0.320199	-1.64296	1.51507e-24	1.14707e-22
MAN1A1	7666.8	16989.5	6421.47	0.377967	-1.40367	1.582e-24	1.19515e-22
APBB1IP	3178.37	660.785	3514.67	5.31893	2.41114	1.60807e-24	1.21221e-22
IL2RB	1506.48	211.022	1679.53	7.959	2.99259	1.67774e-24	1.26179e-22
RP11-476H24.1	5.7319	48.0024	0.0853742	0.00177854	-9.13509	1.68108e-24	1.26179e-22
VIM	166648	31315	184726	5.89896	2.56046	1.77256e-24	1.32759e-22
CD84	1799.21	292.765	2000.44	6.83292	2.7725	1.93112e-24	1.44325e-22
KCNE3	4791.86	1217.06	5269.39	4.32961	2.11424	2.09188e-24	1.56004e-22
DIRAS2	1627.91	229.161	1814.76	7.91914	2.98534	2.1298e-24	1.58492e-22
MYH14	2027.23	5369.38	1580.78	0.294406	-1.76412	2.17882e-24	1.61795e-22
GAS6-AS1	716.202	46.3434	805.683	17.3851	4.11978	2.21691e-24	1.64273e-22
NPTX2	10623.4	368.813	11993.2	32.5185	5.02319	2.27955e-24	1.68556e-22
HOXD8	2306.8	6146.04	1793.95	0.291888	-1.77651	2.69333e-24	1.9873e-22
CTD-2015G9.2	814.449	66.0217	914.425	13.8504	3.79185	3.07054e-24	2.26084e-22
S100A2	808.942	4090.28	370.619	0.0906097	-3.46419	3.62952e-24	2.66678e-22
FCER1G	2686.19	516.013	2976.08	5.76745	2.52793	4.00129e-24	2.93374e-22
CES4A	1771.69	158.279	1987.21	12.5551	3.6502	4.45052e-24	3.25627e-22
LILRB4	1297.68	167.972	1448.58	8.62397	3.10835	4.50943e-24	3.29245e-22
GADL1	32.0373	199.9	9.61409	0.0480944	-4.37799	4.64129e-24	3.38164e-22
KCNMA1	3473.82	790.935	3832.2	4.84515	2.27654	4.7934e-24	3.48517e-22
HOGA1	1849.02	5266.9	1392.45	0.264378	-1.91932	6.03746e-24	4.38055e-22
MIR210HG	1366.99	159.855	1528.24	9.56014	3.25703	6.13897e-24	4.44495e-22
PFKFB3	15145.9	31161.5	13006.5	0.41739	-1.26053	6.2534e-24	4.51841e-22
ANXA4	41165	12562.8	44985.7	3.58085	1.8403	6.50817e-24	4.69275e-22
PPM1H	1403.41	3916.82	1067.66	0.272584	-1.87523	7.63785e-24	5.49594e-22
HSD11B2	7978.58	32380.3	4718.98	0.145736	-2.77857	8.31206e-24	5.96332e-22
ABCA4	398.024	2591.9	104.965	0.0404973	-4.62603	8.32162e-24	5.96332e-22
LDHD	1187.49	3945.58	819.06	0.207589	-2.2682	8.50626e-24	6.08311e-22
CTSS	9207.57	2653.59	10083.1	3.79978	1.92592	9.09979e-24	6.49423e-22
ALDOC	5011.19	1136.94	5528.71	4.86281	2.28179	9.99373e-24	7.11762e-22
GATA3-AS1	38.6824	237.036	12.1861	0.0514105	-4.28179	1.21071e-23	8.60521e-22
ADH6	675.434	2599.4	418.429	0.160971	-2.63512	1.26572e-23	8.97787e-22
ITGAL	2376.89	462.896	2632.57	5.68716	2.50771	1.39669e-23	9.88666e-22
TNNI1	144.153	842.29	50.8953	0.060425	-4.04871	1.53311e-23	1.08304e-21
KLHL13	963.732	3077.73	681.342	0.221378	-2.17541	2.00782e-23	1.41551e-21
CAV2	9017.41	2481.58	9890.47	3.98555	1.99478	2.03365e-23	1.43083e-21
SCGN	2194.89	98.1002	2474.98	25.2291	4.65702	2.22302e-23	1.56042e-21
GDF6	847.976	84.1588	950.007	11.2883	3.49675	2.22681e-23	1.56042e-21
SLC16A1	5105.45	1372.47	5604.1	4.08322	2.02971	2.26146e-23	1.58152e-21
HLA-DQB2	1797.36	286.812	1999.14	6.97022	2.8012	2.3652e-23	1.65076e-21
UBD	1449.39	180.119	1618.94	8.98814	3.16802	3.0972e-23	2.15733e-21
TRIB3	3341.55	427.79	3730.77	8.72103	3.1245	3.63423e-23	2.52633e-21
DCXR	2439.34	7476.58	1766.46	0.236265	-2.08152	4.21607e-23	2.92496e-21
ITM2C	9593.07	21238.9	8037.41	0.378429	-1.40191	4.41939e-23	3.05992e-21
LGALS1	15119.8	3765.47	16636.5	4.41817	2.14345	4.53467e-23	3.13351e-21
ATP1B1	65618.1	142634	55330.4	0.38792	-1.36617	4.67657e-23	3.22517e-21
HAPLN1	1002.07	96.5987	1123.02	11.6257	3.53924	4.8657e-23	3.34897e-21
TAP1	9013.89	2606.87	9869.74	3.78606	1.9207	4.88444e-23	3.35523e-21
FMO5	719.654	2578.69	471.322	0.182776	-2.45185	5.04183e-23	3.45653e-21
HPCAL4	140.819	812.717	51.0662	0.0628339	-3.99231	5.53822e-23	3.78938e-21
LRRC2	232.98	1164.43	108.556	0.0932265	-3.42312	6.337e-23	4.32743e-21
SUCNR1	1351.18	4285.83	959.168	0.2238	-2.15972	6.46891e-23	4.40886e-21
NCKAP1L	2909.61	651.839	3211.2	4.92638	2.30053	7.5766e-23	5.14908e-21
GATM	26657.8	86339.6	18685.5	0.216418	-2.20811	7.58457e-23	5.14908e-21
RP11-527L4.2	7.07597	47.2242	1.71294	0.0362725	-4.78498	7.72186e-23	5.23209e-21
GBP2	8129.49	2255.02	8914.2	3.95305	1.98297	8.45431e-23	5.71725e-21
F11-AS1	53.1333	323.954	16.9569	0.0523433	-4.25585	1.0068e-22	6.79532e-21
CD2	1295.4	179.842	1444.42	8.0316	3.00569	1.01032e-22	6.80591e-21
AGMAT	2946.18	10663.2	1915.34	0.179622	-2.47697	1.02034e-22	6.84747e-21
BTN3A2	6885.63	1908.44	7550.48	3.95636	1.98418	1.02043e-22	6.84747e-21
TRBC2	1575.69	251.825	1752.53	6.95931	2.79894	1.12126e-22	7.50962e-21
HPCAL1	12408	3814.54	13555.9	3.55376	1.82934	1.12964e-22	7.55121e-21
PSMB9	3992.9	945.261	4400.01	4.6548	2.21872	1.15426e-22	7.70106e-21
SEMA6A	6218.64	1826.62	6805.32	3.72563	1.89749	1.23805e-22	8.24426e-21
OLFM3	9.03464	64.6496	1.60556	0.0248348	-5.33149	1.33514e-22	8.87381e-21
CYP27B1	237.904	1252.65	102.353	0.0817089	-3.61336	1.40663e-22	9.33115e-21
LINC00379	35.8682	225.495	10.5377	0.0467312	-4.41947	1.51862e-22	1.00549e-20
RHOBTB3	3067.09	7360.07	2493.63	0.338805	-1.56147	1.60115e-22	1.05813e-20
KITLG	3020.09	7479.91	2424.34	0.324113	-1.62543	1.68544e-22	1.11172e-20
RP11-550H2.2	12.8965	89.8648	2.61502	0.0290995	-5.10286	1.8551e-22	1.22132e-20
MST1L	411.17	1679.52	241.744	0.143936	-2.7965	1.89264e-22	1.24368e-20
LCP1	8884.08	2766.36	9701.29	3.50688	1.81019	2.05846e-22	1.3501e-20
PROM2	1991.32	10167.8	899.097	0.0884254	-3.49939	2.44405e-22	1.59998e-20
DSP	7240.21	16391.8	6017.73	0.367119	-1.44568	2.61661e-22	1.70973e-20
EPB41L5	2329.33	6194.17	1813.06	0.292705	-1.77248	2.6743e-22	1.74416e-20
ACSL4	5970.3	13986.1	4899.55	0.350316	-1.51327	2.85772e-22	1.8603e-20
LYZ	10375.8	2128.37	11477.5	5.39261	2.43098	2.90074e-22	1.88477e-20
GBP5	1938.4	191.62	2171.74	11.3336	3.50253	2.92896e-22	1.89957e-20
GZMK	932.599	104	1043.28	10.0316	3.32648	3.32654e-22	2.15341e-20
COL4A1	75153.3	22615.2	82171.4	3.63345	1.86134	3.51904e-22	2.27379e-20
RALBP1	4927.04	11315.7	4073.64	0.359998	-1.47394	3.54906e-22	2.28894e-20
RP11-834C11.4	743.257	2442.19	516.312	0.211414	-2.24186	3.66684e-22	2.36054e-20
ALDH3B2	25.9457	142.964	10.3144	0.0721468	-3.79292	3.98734e-22	2.56212e-20
NEBL	4522.1	10544.5	3717.63	0.352567	-1.50403	4.219e-22	2.70599e-20
RAPGEF3	2001.21	5251.22	1567.07	0.29842	-1.74458	4.38737e-22	2.8088e-20
ZNF503	1280.73	3663.97	962.369	0.262657	-1.92875	5.01212e-22	3.20288e-20
ABCB1	2943.28	7592.29	2322.26	0.305871	-1.709	5.09632e-22	3.25073e-20
AK3	4746.07	10866.6	3928.5	0.361521	-1.46785	5.97407e-22	3.80364e-20
GJA1	9579.72	3092.18	10446.3	3.37831	1.7563	6.2935e-22	3.9997e-20
CA8	345.446	1642.3	172.212	0.10486	-3.25346	6.86307e-22	4.35374e-20
REEP6	318.881	1386.38	176.284	0.127154	-2.97535	7.23908e-22	4.58392e-20
LZTS1	2441.56	519.457	2698.31	5.19449	2.37698	7.29908e-22	4.61352e-20
KSR1	6270.56	1840.02	6862.39	3.72952	1.89899	7.44405e-22	4.69663e-20
HOXB6	814.683	2498.75	589.725	0.236008	-2.08309	7.48972e-22	4.7169e-20
CXCL10	2100.63	223.906	2351.32	10.5014	3.39251	8.64774e-22	5.43637e-20
CTD-2626G11.2	34.5868	191.406	13.6387	0.0712551	-3.81086	9.14635e-22	5.73946e-20
USP2	2051.11	5681.56	1566.15	0.275654	-1.85907	9.49677e-22	5.94863e-20
GABRE	1476.97	216.268	1645.38	7.60806	2.92753	1.01885e-21	6.37046e-20
LMO3	177.074	864.939	85.1886	0.0984909	-3.34387	1.11348e-21	6.94968e-20
PLEKHB1	564.29	1908.19	384.771	0.201642	-2.31013	1.19175e-21	7.42488e-20
RAB11FIP4	1201.18	3484.72	896.144	0.257164	-1.95924	1.1976e-21	7.44801e-20
MYO1F	2066.44	406.371	2288.19	5.63079	2.49334	1.24419e-21	7.72393e-20
CD3E	1651.47	294.696	1832.7	6.21896	2.63667	1.34304e-21	8.32279e-20
CD300A	1234.93	175.56	1376.44	7.84028	2.9709	1.56262e-21	9.6663e-20
COL8A1	6169.42	1727.18	6762.81	3.91552	1.96921	1.84212e-21	1.13751e-19
PPL	2750.55	6478.75	2252.54	0.347681	-1.52416	1.94696e-21	1.20012e-19
PHYHD1	699.716	2293.55	486.809	0.212251	-2.23616	2.04432e-21	1.2579e-19
HAO2	2056.29	7531.5	1324.91	0.175916	-2.50704	2.06361e-21	1.26754e-19
SCIN	5240.96	15481.2	3873.06	0.250177	-1.99898	2.21789e-21	1.3599e-19
RP11-3G21.1	1.45776	11.7961	0.0767591	0.00650719	-7.26375	2.38342e-21	1.45883e-19
CNTD2	65.8683	436.334	16.3811	0.0375426	-4.73533	2.44943e-21	1.4966e-19
ATP5A1	30137.4	61073.5	26005	0.425798	-1.23176	2.50394e-21	1.52723e-19
NLRC5	3114.36	726.63	3433.31	4.72498	2.24031	2.7479e-21	1.6731e-19
VTCN1	589.608	2952.01	274.037	0.0928309	-3.42925	2.79678e-21	1.69988e-19
AVPR2	200.903	1002.48	93.8285	0.0935968	-3.4174	3.3215e-21	2.01529e-19
RP11-22C11.2	25.0088	146.979	8.71595	0.0593005	-4.07581	3.38798e-21	2.05206e-19
ATP2B2	891.39	92.25	998.14	10.8199	3.43562	3.50825e-21	2.12121e-19
IL10RA	2871.44	678.9	3164.32	4.66095	2.22063	3.5233e-21	2.12662e-19
LSP1	2891.15	674.355	3187.27	4.7264	2.24074	3.63615e-21	2.19094e-19
SLC9A2	334.711	1461.57	184.185	0.126018	-2.9883	3.84791e-21	2.31453e-19
PCCB	2247.54	5657.48	1792.04	0.316756	-1.65856	4.0534e-21	2.43393e-19
HNF4A-AS1	26.3089	165.954	7.6551	0.0461279	-4.43822	4.20579e-21	2.52109e-19
BTNL9	3338.47	822.905	3674.5	4.46528	2.15875	4.84806e-21	2.90109e-19
SRGAP3	487.92	1750.97	319.201	0.1823	-2.45561	4.93098e-21	2.94565e-19
ACAA1	3512.99	8722.01	2817.17	0.322995	-1.63041	5.00639e-21	2.98558e-19
HMX2	9.58605	69.4348	1.59141	0.0229195	-5.44728	5.17066e-21	3.07827e-19
PDGFRA	1215.88	4216.63	815.033	0.19329	-2.37116	5.22861e-21	3.10745e-19
TBC1D4	3964.4	9013.91	3289.89	0.364979	-1.45412	5.50055e-21	3.2635e-19
HSD3B7	4249.53	1002.87	4683.22	4.66981	2.22336	5.77781e-21	3.42217e-19
ACADM	5695.33	13505.9	4651.99	0.344442	-1.53767	6.18229e-21	3.65553e-19
BRINP3	31.9516	197.271	9.868	0.0500224	-4.32128	6.59137e-21	3.89081e-19
ALPK2	4741.32	1353.03	5193.93	3.83874	1.94063	6.86974e-21	4.04826e-19
LCP2	2848.62	680.209	3138.27	4.61368	2.20592	6.93275e-21	4.07229e-19
PROZ	74.0166	444.029	24.59	0.0553792	-4.17451	6.9339e-21	4.07229e-19
C1orf226	362.911	1469.92	215.037	0.146291	-2.77308	7.51133e-21	4.40399e-19
BMP6	724.572	2262.73	519.104	0.229415	-2.12397	7.82343e-21	4.57927e-19
CPVL	5325.33	11729.8	4469.81	0.381063	-1.3919	8.09761e-21	4.7318e-19
VASH1	3057.67	751.422	3365.74	4.47916	2.16323	8.31979e-21	4.85349e-19
RP11-35J10.7	23.1597	149.723	6.25324	0.0417654	-4.58155	9.37857e-21	5.462e-19
MSR1	3436.23	901.456	3774.82	4.18747	2.06608	9.59122e-21	5.57652e-19
GZMA	1006.61	129.168	1123.82	8.70046	3.12109	9.99113e-21	5.79935e-19
RP11-380J14.1	354.006	2.1187	401.011	189.272	7.56432	1.04754e-20	6.07032e-19
LRRC19	1271.13	3778.9	936.138	0.247728	-2.01317	1.08656e-20	6.28599e-19
PPP1R1A	2937.2	11414	1804.87	0.158129	-2.66083	1.14133e-20	6.59187e-19
HOXB8	630.347	2059.5	439.44	0.213372	-2.22855	1.2234e-20	7.05419e-19
DCDC2	2718.55	6850.05	2166.67	0.316299	-1.66064	1.23327e-20	7.09936e-19
COL5A2	6301.57	1662.54	6921.25	4.16307	2.05765	1.24582e-20	7.15978e-19
RASSF4	10742.7	3661.63	11688.6	3.19217	1.67454	1.34717e-20	7.72948e-19
HCRTR2	4.72288	34.9662	0.68295	0.0195317	-5.67804	1.39634e-20	7.99842e-19
FABP1	651.484	4092.59	191.819	0.0468698	-4.4152	1.41025e-20	8.06482e-19
RP11-89B16.1	12.001	80.3028	2.87723	0.0358298	-4.8027	1.51949e-20	8.67529e-19
RASSF2	3013.24	731.472	3318.04	4.53611	2.18146	1.52237e-20	8.67751e-19
NDRG2	6957.34	14784.6	5911.77	0.399859	-1.32244	1.711e-20	9.73677e-19
HLA-G	2220.31	173.465	2493.73	14.376	3.84559	1.83399e-20	1.04196e-18
WLS	4983.48	11409.9	4125.04	0.361533	-1.4678	1.83814e-20	1.04262e-18
TEX15	350.215	7.33656	396.017	53.9786	5.75432	1.88126e-20	1.06534e-18
RP11-63A11.1	14.5332	94.3466	3.8717	0.041037	-4.60693	1.94104e-20	1.09741e-18
MPPED2	435.994	1559.62	285.899	0.183313	-2.44762	2.04367e-20	1.15357e-18
ARRDC2	4821.93	1357.33	5284.73	3.89349	1.96106	2.07128e-20	1.16725e-18
APOBEC3C	3644.26	937.962	4005.77	4.27072	2.09448	2.0906e-20	1.17624e-18
CDH6	18048.4	5715.69	19695.8	3.44592	1.78489	2.26264e-20	1.27098e-18
RP11-310P5.2	9.74561	68.1981	1.93749	0.0284097	-5.13747	2.30131e-20	1.29062e-18
KCTD1	936.646	2705.7	700.334	0.258836	-1.94989	2.37714e-20	1.33101e-18
C2orf54	160.986	894.938	62.9446	0.070334	-3.82963	2.41904e-20	1.35229e-18
CADPS2	2696.87	6579.09	2178.28	0.331092	-1.59469	2.45942e-20	1.37267e-18
SLC6A8	24197.1	8493.21	26294.9	3.09599	1.6304	2.53482e-20	1.41248e-18
KCNE1B	9.78058	68.1206	1.98748	0.0291759	-5.09908	2.58938e-20	1.44058e-18
SMPDL3A	5778.72	1822.07	6307.26	3.46159	1.79143	2.63162e-20	1.46175e-18
UNC5B	6334.28	2059.38	6905.33	3.3531	1.7455	2.73485e-20	1.51667e-18
PLXNB1	4850.01	10864.1	4046.64	0.372479	-1.42477	2.78025e-20	1.53939e-18
PEBP1	34441.2	68846.8	29845.3	0.433502	-1.20589	2.84937e-20	1.57501e-18
CHGB	369.606	1951.1	158.349	0.0811585	-3.62311	2.85362e-20	1.57501e-18
TPD52L1	1248.84	3229	984.33	0.30484	-1.71387	3.19499e-20	1.76063e-18
CYP2B6	160.164	1019.71	45.3442	0.0444676	-4.4911	3.39647e-20	1.8687e-18
RNF212B	49.5896	292.866	17.0925	0.0583629	-4.09881	3.70838e-20	2.0371e-18
CTSH	10131.6	21127.8	8662.77	0.410017	-1.28624	3.95618e-20	2.16979e-18
MAPK8IP3	3837.47	993.529	4217.36	4.24483	2.08571	4.25846e-20	2.33191e-18
ACOT12	24.1017	147.439	7.62631	0.0517253	-4.27299	4.30977e-20	2.3563e-18
PDGFD	5274.06	1617.57	5762.5	3.56244	1.83286	4.51769e-20	2.4661e-18
PYGL	4051.52	1111.24	4444.29	3.99941	1.99979	4.62674e-20	2.52168e-18
SLC2A12	193.291	934.261	94.3119	0.100948	-3.30831	4.84008e-20	2.63384e-18
VAV3	5215.42	11501.5	4375.72	0.380446	-1.39423	5.068e-20	2.75356e-18
CAT	11744.6	24300.8	10067.4	0.414281	-1.27132	5.93288e-20	3.21845e-18
RP11-586L23.1	1.92669	15.3353	0.135568	0.00884029	-6.82169	5.96448e-20	3.23056e-18
TJP3	288.962	1161.57	172.398	0.148418	-2.75226	6.09456e-20	3.29589e-18
PRF1	1398.63	251.631	1551.84	6.16715	2.6246	6.31124e-20	3.40778e-18
BIRC7	749.941	6.41613	849.262	132.364	7.04836	6.39687e-20	3.44866e-18
PRKCDBP	2837.78	637.688	3131.67	4.91097	2.29601	6.42255e-20	3.45716e-18
THRB	1111.01	3127.25	841.683	0.269145	-1.89355	6.67942e-20	3.58988e-18
KIAA1522	4268.53	9474.47	3573.12	0.377131	-1.40686	6.80042e-20	3.64928e-18
SCN7A	55.0291	316.176	20.1449	0.0637142	-3.97224	6.99275e-20	3.74672e-18
SLC13A2	561.421	3712.87	140.447	0.0378272	-4.72443	7.16333e-20	3.83222e-18
GRIK5	260.935	1145.93	142.717	0.124543	-3.00528	7.87023e-20	4.20394e-18
FAM169A	225.798	1016.61	120.16	0.118197	-3.08074	7.88505e-20	4.2054e-18
UXS1	3533.25	8028.03	2932.84	0.365324	-1.45275	7.94866e-20	4.23284e-18
GGACT	697.397	2437.77	464.917	0.190714	-2.39052	8.12077e-20	4.31789e-18
RUNX3	1378.19	240.554	1530.16	6.36097	2.66925	8.30732e-20	4.41035e-18
MOGAT2	23.7081	143.614	7.69099	0.0535533	-4.22288	8.72454e-20	4.6248e-18
SOD3	2599.49	6188.35	2120.09	0.342594	-1.54543	8.80854e-20	4.66223e-18
APOC1	5904.64	198.13	6666.91	33.6492	5.0725	8.83084e-20	4.66694e-18
TRPV5	35.4357	247.402	7.12108	0.0287834	-5.11862	9.00466e-20	4.75159e-18
MYLK3	94.0717	551.533	32.9637	0.0597674	-4.0645	9.54144e-20	5.02723e-18
LRRN2	623.737	2108.4	425.415	0.201771	-2.30921	9.66428e-20	5.07705e-18
TGFBR3	3304.46	8195.02	2651.18	0.323511	-1.62812	9.66516e-20	5.07705e-18
SLC1A3	1259.29	212.772	1399.09	6.57552	2.7171	9.79908e-20	5.13965e-18
TCF24	10.7497	74.09	2.28866	0.0308903	-5.0167	9.82222e-20	5.14404e-18
CST7	897.858	116.064	1002.29	8.63568	3.11031	1.09979e-19	5.75113e-18
GPAT3	1847.07	6679.41	1201.57	0.179891	-2.47481	1.14072e-19	5.95619e-18
STMN3	4102.14	1023.53	4513.38	4.40962	2.14066	1.17976e-19	6.15081e-18
CCR5	1108.12	167.439	1233.78	7.36857	2.88138	1.24144e-19	6.45819e-18
ECHS1	10457.7	22327.7	8872.07	0.397357	-1.33149	1.24242e-19	6.45819e-18
PRODH2	1792.72	5993.43	1231.59	0.20549	-2.28286	1.25826e-19	6.53077e-18
SLAMF7	1168.31	185.553	1299.59	7.00387	2.80815	1.28699e-19	6.66992e-18
ANGPTL1	401.725	1462.95	259.966	0.177701	-2.49248	1.30832e-19	6.77042e-18
SH3BP2	9740	3338.74	10595.1	3.17338	1.66602	1.33721e-19	6.90963e-18
NT5DC3	2437.63	562.388	2688.12	4.77984	2.25696	1.34092e-19	6.91854e-18
GRIA4	904.642	81.546	1014.59	12.4419	3.63714	1.40179e-19	7.21682e-18
PNP	4583.1	10578	3782.3	0.357564	-1.48373	1.40287e-19	7.21682e-18
HLA-DRB1	44089	15625.8	47891.1	3.06487	1.61583	1.40971e-19	7.24132e-18
ARHGDIB	14293	4948.94	15541.2	3.1403	1.6509	1.5023e-19	7.70555e-18
CD4	5581.04	1774.7	6089.5	3.43128	1.77875	1.64584e-19	8.42938e-18
PTPRC	4718.54	1452.67	5154.8	3.5485	1.82721	1.73325e-19	8.86403e-18
HCLS1	4429.49	1303.1	4847.12	3.71968	1.89518	1.79771e-19	9.1802e-18
NFASC	2835.23	7366.75	2229.9	0.302698	-1.72405	2.05223e-19	1.04646e-17
SSTR5-AS1	37.9187	208.78	15.095	0.0723012	-3.78984	2.08452e-19	1.06137e-17
PCK1	15223.7	63717.9	8745.8	0.137258	-2.86504	2.09067e-19	1.06295e-17
RP11-361L15.5	310.555	6.87914	351.12	51.0413	5.67359	2.1111e-19	1.07177e-17
PARVG	1124.38	172.228	1251.57	7.26696	2.86135	2.19019e-19	1.1103e-17
RNF43	425.259	1584.21	270.446	0.170714	-2.55035	2.42427e-19	1.22718e-17
HELT	4.70211	32.9009	0.935291	0.0284275	-5.13657	2.4515e-19	1.23916e-17
CNP	5612.74	11865	4777.55	0.402658	-1.31237	2.62987e-19	1.3274e-17
HAVCR1	3030.61	739.08	3336.71	4.51468	2.17462	2.74192e-19	1.38195e-17
ANXA3	839.711	2482.83	620.223	0.249805	-2.00113	2.82683e-19	1.42269e-17
PXDN	7802.06	2674.54	8486.99	3.17325	1.66596	2.90609e-19	1.46047e-17
SLC25A25	1264.93	3554.42	959.098	0.269833	-1.88986	3.13105e-19	1.57006e-17
PLXND1	14458.1	5203.77	15694.3	3.01595	1.59261	3.13318e-19	1.57006e-17
TYRO3	712.545	2355.85	493.032	0.20928	-2.2565	3.14615e-19	1.57429e-17
LGALS9	2880.8	700.886	3171.99	4.52568	2.17814	3.16465e-19	1.58128e-17
SIGLEC8	458.729	25.9711	516.537	19.8889	4.31389	3.17377e-19	1.58357e-17
STAB1	8252.02	2790.9	8981.52	3.21815	1.68623	3.27089e-19	1.62969e-17
GABARAPL1	8613.45	20224.4	7062.44	0.349203	-1.51786	3.28365e-19	1.63371e-17
DTX1	414.02	1483.43	271.167	0.182796	-2.45169	3.35178e-19	1.66523e-17
DOCK2	2058.23	479.964	2269.06	4.72756	2.2411	3.52509e-19	1.74884e-17
SLC44A4	2047.94	5850.79	1539.95	0.263203	-1.92575	3.57945e-19	1.77328e-17
FAM83B	110.603	554.023	51.3704	0.0927225	-3.43094	4.25552e-19	2.10521e-17
ANKRD2	186.865	876.951	94.6828	0.107968	-3.21132	5.16417e-19	2.5511e-17
TNFRSF9	514.226	34.6881	578.283	16.6709	4.05926	5.6421e-19	2.78325e-17
TAPBP	22660.2	8128.24	24601.3	3.02665	1.59772	5.65157e-19	2.78398e-17
PTHLH	2543.72	63.8578	2874.98	45.0217	5.49255	5.73046e-19	2.81885e-17
HLA-DRA	77222	25635.3	84113	3.28114	1.7142	5.79975e-19	2.84891e-17
DGKD	2704.02	694.237	2972.49	4.28166	2.09817	7.31851e-19	3.58988e-17
PRDM1	2038.84	468.615	2248.6	4.79839	2.26255	7.50068e-19	3.67407e-17
FMN2	68.4548	372.147	27.8874	0.0749366	-3.73819	7.69341e-19	3.76318e-17
PDLIM1	10569.1	3630.81	11495.9	3.16621	1.66276	7.74919e-19	3.78515e-17
PNMAL1	1016.35	2826.13	774.598	0.274085	-1.86731	8.01433e-19	3.90917e-17
F2RL3	1748.01	383.1	1930.33	5.03872	2.33306	8.30802e-19	4.04676e-17
PSAT1	1664.36	6102.3	1071.54	0.175596	-2.50967	8.48924e-19	4.12926e-17
HRH2	910.559	142.225	1013.19	7.12389	2.83267	8.5672e-19	4.16136e-17
P4HA1	8762.58	2955.29	9538.32	3.22754	1.69043	8.60677e-19	4.17476e-17
SCCPDH	3585.21	7660.87	3040.78	0.396924	-1.33307	8.62347e-19	4.17704e-17
KSR2	201.415	949.583	101.474	0.106862	-3.22618	8.73284e-19	4.22415e-17
WNT7B	198.662	1105.12	77.5757	0.0701964	-3.83246	8.77772e-19	4.23997e-17
LINC00473	139.766	720.019	62.2559	0.0864642	-3.53175	8.92765e-19	4.30641e-17
OR2I1P	1726.95	137.74	1939.24	14.079	3.81547	9.00096e-19	4.33577e-17
LINC00371	4.52634	31.849	0.876557	0.0275222	-5.18326	9.26322e-19	4.45484e-17
L1CAM	1994.85	9188.19	1033.96	0.112531	-3.1516	9.27371e-19	4.45484e-17
CYBB	4890.52	1535.03	5338.75	3.47796	1.79824	9.43179e-19	4.52453e-17
RP11-116O18.1	130.337	1018.42	11.7068	0.0114951	-6.44283	9.53457e-19	4.56755e-17
BTN3A1	4511.7	1353.36	4933.59	3.64543	1.86609	1.04575e-18	5.00282e-17
PRKAR2B	557.769	1830.25	387.791	0.211879	-2.23869	1.13374e-18	5.41629e-17
DACH1	596.353	2078.3	398.394	0.191693	-2.38313	1.15083e-18	5.49041e-17
DPP6	214.041	1054.97	101.709	0.096409	-3.37469	1.21954e-18	5.81025e-17
PLEK	2077.78	484.445	2290.62	4.72834	2.24133	1.24441e-18	5.92064e-17
GBP1	5624.37	1745.17	6142.56	3.51974	1.81547	1.26923e-18	6.0305e-17
GAL3ST4	966.571	146.124	1076.17	7.36472	2.88063	1.32307e-18	6.27438e-17
FPR3	2031.07	490.323	2236.88	4.56205	2.18968	1.32417e-18	6.27438e-17
ETNK2	2166.26	5645.29	1701.53	0.301406	-1.73022	1.39939e-18	6.62183e-17
SEL1L3	8784.69	3030.9	9553.29	3.15196	1.65625	1.53006e-18	7.2303e-17
ATP11A	16462.8	6396.49	17807.4	2.78393	1.47712	1.7028e-18	8.03571e-17
MYO15B	7407.08	2644.51	8043.26	3.04149	1.60478	1.72934e-18	8.1434e-17
FOXJ3	9421.48	3299.66	10239.2	3.10312	1.63372	1.7303e-18	8.1434e-17
ADAMTS4	4850.51	1345.44	5318.72	3.95316	1.98301	1.7355e-18	8.15684e-17
SIGLEC1	1336.85	256.626	1481.15	5.77164	2.52898	1.77417e-18	8.32734e-17
COLGALT1	7580.08	2516.07	8256.53	3.28152	1.71436	1.80532e-18	8.46216e-17
SIGLEC10	888.229	127.07	989.905	7.79022	2.96166	1.81721e-18	8.50647e-17
PIK3C2G	200.916	1096.98	81.2186	0.0740383	-3.75559	1.83611e-18	8.58336e-17
RP11-16D22.2	10.5258	65.626	3.16547	0.0482351	-4.37377	1.91522e-18	8.94122e-17
ACOT11	802.24	2352.36	595.173	0.253011	-1.98273	2.03056e-18	9.46697e-17
MASP1	2754.04	768.741	3019.24	3.92751	1.97361	2.07385e-18	9.65587e-17
SOWAHA	222.584	999.733	118.772	0.118804	-3.07335	2.14446e-18	9.97133e-17
SLC34A3	217.515	1088.5	101.169	0.0929436	-3.4275	2.16823e-18	1.00684e-16
ADAMTS19	15.1442	92.1687	4.85519	0.0526772	-4.24668	2.17906e-18	1.01052e-16
RP11-714L20.1	8.81714	58.9335	2.12257	0.0360164	-4.7952	2.29332e-18	1.0621e-16
CD14	6377.58	2074.73	6952.35	3.35096	1.74458	2.36982e-18	1.09607e-16
CXCL9	4529.94	424.809	5078.31	11.9543	3.57946	2.42015e-18	1.11786e-16
HIF1A	11523.7	22768.9	10021.6	0.440144	-1.18395	2.45519e-18	1.13254e-16
SPI1	1807.99	391.986	1997.14	5.09492	2.34906	2.49288e-18	1.14841e-16
NHLRC4	169.98	795.505	86.4218	0.108638	-3.2024	2.58122e-18	1.18753e-16
MRLN	18.4294	116.359	5.34798	0.0459611	-4.44344	2.61852e-18	1.2031e-16
PALM	1794.22	4420.72	1443.37	0.326501	-1.61484	2.64462e-18	1.2135e-16
BMPR1B-AS1	6.51812	42.3945	1.72572	0.0407063	-4.6186	2.77014e-18	1.26942e-16
COL6A2	26004	7314.12	28500.6	3.89665	1.96223	3.01324e-18	1.379e-16
TMCC1	5626.05	1791.03	6138.33	3.42727	1.77706	3.37615e-18	1.54306e-16
FAM222A	291.275	1166.16	174.408	0.149558	-2.74122	3.44131e-18	1.57078e-16
PTGR1	5265.17	11176.4	4475.54	0.400445	-1.32032	3.54452e-18	1.61577e-16
CSF3R	1079.72	180.253	1199.87	6.6566	2.73479	3.56517e-18	1.62306e-16
PPP1R1B	77.2803	421.173	31.3428	0.0744179	-3.74821	3.6859e-18	1.67583e-16
MTCL1	2075.59	485.536	2287.99	4.7123	2.23643	3.83157e-18	1.73979e-16
CAPS	776.761	2043.31	607.574	0.297348	-1.74978	3.84587e-18	1.74401e-16
TMIGD3	895.963	132.881	997.897	7.50972	2.90876	3.90442e-18	1.76826e-16
PCDH17	2774.37	768.079	3042.37	3.96101	1.98587	4.08538e-18	1.84781e-16
ACAN	2504.93	458.716	2778.27	6.05662	2.59851	4.19523e-18	1.89284e-16
SLC37A2	1077.59	181.033	1197.35	6.61399	2.72552	4.19964e-18	1.89284e-16
ABHD17C	664.825	2001.19	486.311	0.243011	-2.04091	4.20123e-18	1.89284e-16
SYNE2	13451.3	26556.1	11700.8	0.440608	-1.18243	4.32121e-18	1.94438e-16
JAK3	1771.76	364.158	1959.78	5.38169	2.42806	4.44987e-18	1.99968e-16
SOX11	328.217	8.85247	370.878	41.8954	5.38872	4.50891e-18	2.02361e-16
SLC7A13	155.711	1071.72	33.3496	0.0311178	-5.00612	4.90808e-18	2.19992e-16
SLC15A4	5116.97	1560.87	5592	3.58262	1.84101	4.98481e-18	2.23144e-16
LHX1	173.467	862.616	81.4096	0.0943752	-3.40545	5.42401e-18	2.42493e-16
CTD-2007H18.1	2.28784	17.526	0.252321	0.0143969	-6.11809	5.45199e-18	2.43431e-16
AHSA2	2563.76	661.268	2817.9	4.26136	2.09131	5.94189e-18	2.64966e-16
PPP1R3C	4006.32	1130.63	4390.45	3.8832	1.95724	5.97761e-18	2.66218e-16
SASH3	1404.9	281.298	1554.99	5.52793	2.46674	6.64474e-18	2.95494e-16
FMNL1	1946.02	457.356	2144.88	4.68974	2.22951	6.65194e-18	2.95494e-16
ADAMTS15	696.646	2019.03	520	0.257549	-1.95708	7.13843e-18	3.16701e-16
G6PC	1207.23	6216.55	538.084	0.0865567	-3.53021	7.51383e-18	3.32932e-16
LHFPL2	3338.39	911.778	3662.54	4.01692	2.00609	7.8795e-18	3.48691e-16
LGI4	5143.55	242.845	5798.19	23.8761	4.5775	8.12343e-18	3.59029e-16
PIK3R5	988.486	159.135	1099.27	6.90779	2.78822	8.24843e-18	3.64091e-16
C4A	4635.75	1564.59	5046	3.22512	1.68935	8.57079e-18	3.77842e-16
CLCN5	5826.98	13107.1	4854.5	0.370371	-1.43296	9.15543e-18	4.03105e-16
PALM3	817.228	2256.55	624.962	0.276954	-1.85228	9.47067e-18	4.16458e-16
TENM1	1366.25	277.526	1511.68	5.44699	2.44546	9.54191e-18	4.19062e-16
SULT2B1	106.351	487.331	55.4595	0.113803	-3.13539	9.92614e-18	4.35387e-16
NAV2	2123.58	5246.24	1706.45	0.325272	-1.62028	1.02957e-17	4.51029e-16
BNIP3	14002.1	5263.51	15169.4	2.882	1.52707	1.06275e-17	4.64982e-16
CADM1	3000.06	6486.9	2534.28	0.390677	-1.35595	1.08822e-17	4.75527e-16
IGSF6	1153.59	200.315	1280.92	6.39454	2.67684	1.12325e-17	4.90219e-16
RIMKLA	1743.61	383.552	1925.28	5.01962	2.32758	1.14901e-17	5.00832e-16
PMEPA1	7715.09	2778.39	8374.53	3.01417	1.59176	1.21635e-17	5.29525e-16
SLC2A3	7391.79	2006.22	8111.2	4.04302	2.01544	1.3278e-17	5.77319e-16
C1orf162	1722.46	376.867	1902.2	5.04742	2.33555	1.35868e-17	5.89531e-16
SLAMF8	1114.24	190.977	1237.57	6.48022	2.69604	1.35927e-17	5.89531e-16
ALOX5	2466.65	640.689	2710.56	4.2307	2.0809	1.47139e-17	6.37366e-16
SERPINH1	13432	4977.41	14561.4	2.9255	1.54868	1.49396e-17	6.46339e-16
MUC3A	1250.76	131.246	1400.31	10.6694	3.4154	1.57451e-17	6.80341e-16
KIF13B	4638.06	9837.53	3943.51	0.400864	-1.31882	1.59007e-17	6.86214e-16
SEMA3G	2118.7	5269.71	1697.78	0.322178	-1.63407	1.61705e-17	6.96994e-16
TGFA	8604.97	2958.02	9359.3	3.16404	1.66177	1.67286e-17	7.20155e-16
TUBAL3	47.6002	263.82	18.7175	0.0709481	-3.81709	1.7345e-17	7.45771e-16
CCNL2	5060.38	1594.16	5523.4	3.46478	1.79276	1.77733e-17	7.63245e-16
SLC2A5	6563.63	2181.49	7149	3.27712	1.71243	1.79081e-17	7.68085e-16
FAM193B	2581.56	665.25	2837.54	4.26537	2.09267	1.79784e-17	7.70153e-16
CXorf36	3785.46	1126.48	4140.65	3.67574	1.87803	1.85713e-17	7.94575e-16
IRF2BPL	2419.62	5555.39	2000.74	0.360145	-1.47335	1.87743e-17	8.02132e-16
ADGRF3	97.5697	504.099	43.2653	0.0858271	-3.54242	1.8794e-17	8.02132e-16
EDDM3A	6.75376	45.002	1.64454	0.0365437	-4.77424	1.90274e-17	8.11099e-16
SLFN13	2425.45	597.003	2669.69	4.47183	2.16086	1.91634e-17	8.15898e-16
SLCO2B1	6289.85	2317.83	6820.44	2.94259	1.55709	2.02559e-17	8.61356e-16
PODXL	22161.2	48335.9	18664.8	0.386147	-1.37278	2.04918e-17	8.70326e-16
GRB10	9893.69	3958.59	10686.5	2.69957	1.43273	2.0696e-17	8.77927e-16
CTSW	803.373	110.803	895.886	8.0854	3.01532	2.08232e-17	8.82252e-16
EGFR-AS1	812.424	27.8332	917.231	32.9545	5.0424	2.1685e-17	9.17646e-16
SLC29A4	2589.3	625.102	2851.68	4.56195	2.18965	2.23965e-17	9.46604e-16
C4B	4377.34	1476.14	4764.89	3.22794	1.69061	2.41108e-17	1.01783e-15
C5orf46	889.5	33.9872	1003.78	29.534	4.88431	2.65916e-17	1.12119e-15
P2RX7	1052.25	184.905	1168.11	6.31734	2.65932	2.68091e-17	1.129e-15
SIRPA	12229.7	4600.34	13248.8	2.87996	1.52605	2.73368e-17	1.14983e-15
PIEZO2	1771.89	442.342	1949.49	4.4072	2.13986	3.26184e-17	1.37033e-15
RP11-359N11.1	13.7273	80.7152	4.77898	0.0592079	-4.07807	3.26849e-17	1.37147e-15
FAM107A	2293.7	5455.06	1871.4	0.343058	-1.54347	3.2828e-17	1.37582e-15
PDK1	3893.1	1135.28	4261.49	3.7537	1.90831	3.42391e-17	1.43323e-15
HOMER1	504.621	1626.89	354.707	0.218027	-2.19742	3.46153e-17	1.44723e-15
LILRB1	847.121	125.511	943.514	7.51741	2.91024	3.56502e-17	1.48872e-15
RP13-259N13.2	1.52925	11.663	0.175581	0.0150545	-6.05366	3.61903e-17	1.50946e-15
KCNJ15	9531.99	20819.9	8024.14	0.385407	-1.37555	3.66441e-17	1.52656e-15
RP11-341D18.2	7.3316	42.1708	2.67775	0.0634978	-3.97715	3.77912e-17	1.57247e-15
PAQR7	1903.93	4685.88	1532.31	0.327007	-1.61261	3.81619e-17	1.58599e-15
CP	25830.1	2297.75	28973.6	12.6095	3.65644	3.89481e-17	1.61674e-15
SREBF2	6083.09	12485.9	5227.79	0.418695	-1.25603	3.95057e-17	1.63794e-15
BSND	644.47	3084.84	318.483	0.103241	-3.27591	4.15839e-17	1.72205e-15
FAM81A	313.356	1168.11	199.178	0.170513	-2.55205	4.22689e-17	1.74834e-15
DBT	2281.34	5459.74	1856.77	0.340085	-1.55603	4.35635e-17	1.79975e-15
HLX	1292.73	247.441	1432.37	5.78871	2.53324	4.36774e-17	1.80231e-15
TRIM9	921.583	144.027	1025.45	7.11983	2.83184	4.58983e-17	1.89172e-15
GAS5	9441.5	3151.73	10281.7	3.26223	1.70586	4.7583e-17	1.95884e-15
PEG3	446.494	1540.79	300.317	0.194911	-2.35911	5.19386e-17	2.13561e-15
ADGRV1	284.785	1135.37	171.163	0.150755	-2.72972	5.22835e-17	2.14658e-15
CSF1R	6263.65	2247.04	6800.19	3.02629	1.59755	5.23286e-17	2.14658e-15
DDB2	2853.36	772.978	3131.26	4.05091	2.01825	5.24403e-17	2.14864e-15
SSTR5	22.7021	123.967	9.17503	0.0740117	-3.7561	5.32446e-17	2.17902e-15
TOX3	594.478	1908.99	418.885	0.219427	-2.18818	5.42848e-17	2.21899e-15
RAC2	2302.54	600.49	2529.9	4.21306	2.07487	5.66711e-17	2.31382e-15
SCD5	2889.11	7576.31	2262.99	0.298692	-1.74327	5.68687e-17	2.31917e-15
THEMIS2	2133.84	564.521	2343.47	4.15125	2.05355	6.09262e-17	2.48173e-15
GPR4	3086.09	887.623	3379.77	3.80766	1.9289	6.22994e-17	2.5347e-15
FCGR2A	3049.03	916.713	3333.86	3.63676	1.86265	6.29418e-17	2.55784e-15
SLC22A6	3170.18	13542.3	1784.68	0.131786	-2.92374	6.43598e-17	2.61242e-15
PAPPA2	918.166	4571.09	430.206	0.0941147	-3.40944	6.46876e-17	2.62267e-15
DEPTOR	1998.98	4815.09	1622.8	0.337024	-1.56908	6.54355e-17	2.64991e-15
GOLGA8A	1308.16	204.311	1455.62	7.12453	2.83279	6.60652e-17	2.6723e-15
CD82	2727.51	5915.96	2301.59	0.389048	-1.36198	6.97341e-17	2.81743e-15
RP1-56K13.5	15.6648	98.0213	4.66361	0.0475775	-4.39358	7.0859e-17	2.85957e-15
IDH2	11647.6	21867	10282.5	0.470227	-1.08857	7.33247e-17	2.95565e-15
COL27A1	4216.16	1368.81	4596.51	3.35803	1.74761	7.84319e-17	3.15786e-15
PFKFB4	1619.04	335.361	1790.51	5.33907	2.41659	7.93786e-17	3.19228e-15
SLC48A1	2322.06	5232.86	1933.23	0.369441	-1.43658	8.29538e-17	3.33222e-15
TRAC	2132.64	548.65	2344.23	4.27273	2.09516	8.42816e-17	3.38165e-15
CTXN3	322.396	1605.28	151.028	0.0940819	-3.40994	8.44838e-17	3.38587e-15
SPARC	144571	44975.7	157875	3.51024	1.81157	8.53525e-17	3.41675e-15
TSPYL5	1313.44	3237.53	1056.42	0.326303	-1.61571	8.55873e-17	3.42221e-15
RP11-999E24.3	111.193	565.405	50.5194	0.0893508	-3.48438	8.90678e-17	3.5573e-15
ABCA13	48.751	245.642	22.4502	0.0913943	-3.45175	9.14696e-17	3.64904e-15
SNHG12	830.295	117.211	925.549	7.89644	2.9812	9.5708e-17	3.81376e-15
YBX3	16305.2	6207.23	17654.1	2.84412	1.50798	1.01353e-16	4.03409e-15
C1orf186	3207.34	898.471	3515.76	3.91305	1.96829	1.03244e-16	4.10465e-15
AXL	6793.54	2462.56	7372.08	2.99366	1.58191	1.04954e-16	4.16789e-15
FREM2	1874.14	4799.51	1483.36	0.309065	-1.69402	1.13176e-16	4.48925e-15
CRB2	309.447	1312.18	175.5	0.133747	-2.90242	1.14439e-16	4.53421e-15
RASD2	809.59	122.697	901.345	7.34609	2.87698	1.16928e-16	4.62755e-15
HAVCR2	4696	1455.12	5128.92	3.52475	1.81752	1.21507e-16	4.80332e-15
NRP2	4526.81	1525.78	4927.68	3.22961	1.69136	1.26261e-16	4.9856e-15
ILDR1	624.564	1846.54	461.332	0.249836	-2.00095	1.28605e-16	5.0724e-15
LENG8	8188.43	3020.35	8878.78	2.93965	1.55565	1.31328e-16	5.16831e-15
GRM1	88.1152	432.101	42.1654	0.0975822	-3.35724	1.31333e-16	5.16831e-15
CLUL1	86.5296	435.975	39.8503	0.091405	-3.45158	1.37354e-16	5.39912e-15
PLG	2457.59	11588.3	1237.9	0.106824	-3.2267	1.37965e-16	5.41704e-15
COL4A2	66995.4	25291.5	72566.2	2.86919	1.52065	1.393e-16	5.46329e-15
EPHX2	4544.83	9999.5	3816.19	0.381638	-1.38972	1.40373e-16	5.49917e-15
EGFR	19274.4	7606	20833	2.73903	1.45366	1.41939e-16	5.5543e-15
UCHL1	1601.14	4510.29	1212.53	0.268836	-1.8952	1.43914e-16	5.62525e-15
RBP2	17.2602	98.636	6.38994	0.064783	-3.94824	1.44995e-16	5.66115e-15
ANXA9	800.36	2285.56	601.967	0.263379	-1.92479	1.4713e-16	5.73808e-15
CDON	1630.55	383.851	1797.09	4.68173	2.22704	1.52858e-16	5.95479e-15
MAGI3	936.228	2507.11	726.388	0.289731	-1.78721	1.54201e-16	6.00038e-15
COL9A2	506.651	1635.45	355.865	0.217594	-2.20029	1.55988e-16	6.06318e-15
APOBEC3G	1611.9	355.252	1779.76	5.00985	2.32477	1.5805e-16	6.13645e-15
DANCR	1022.33	2642.89	805.852	0.304913	-1.71353	1.59437e-16	6.18341e-15
DNASE1L3	595.617	1909.7	420.081	0.219972	-2.18461	1.65298e-16	6.40359e-15
CLMN	4029.4	8882.03	3381.18	0.380677	-1.39336	1.66656e-16	6.44905e-15
ASPDH	319.71	1286.21	190.605	0.148191	-2.75447	1.71807e-16	6.64099e-15
GLYAT	4393.56	10376.7	3594.33	0.346386	-1.52955	1.72495e-16	6.6602e-15
RHBDF2	2957.15	841.349	3239.78	3.8507	1.94512	1.82531e-16	7.03988e-15
CST9	2.82037	19.2294	0.628445	0.0326815	-4.93538	1.85011e-16	7.12765e-15
MYO3A	610.721	69.5566	683.01	9.81948	3.29565	1.88835e-16	7.26692e-15
MCHR1	693.28	14.9134	783.896	52.563	5.71598	1.92695e-16	7.40728e-15
CYGB	2506.05	681.744	2749.74	4.03339	2.01199	1.94967e-16	7.48634e-15
MYO1G	983.717	176.068	1091.6	6.19988	2.63224	2.16119e-16	8.2894e-15
LY6E	15585	5289.69	16960.3	3.20629	1.68091	2.28022e-16	8.73632e-15
PCCA	3144.02	7237.11	2597.26	0.358881	-1.47842	2.39209e-16	9.15487e-15
ATG16L2	1512.77	337.238	1669.8	4.95141	2.30784	2.47334e-16	9.45545e-15
RP11-90P13.1	74.3973	405.887	30.1166	0.0741994	-3.75245	2.88845e-16	1.10303e-14
PIP4K2C	2833.97	6319.03	2368.44	0.37481	-1.41577	2.91342e-16	1.11134e-14
OCLN	644.923	1964.66	468.632	0.238531	-2.06775	2.92077e-16	1.11293e-14
ATHL1	6468.05	612.504	7250.24	11.8371	3.56524	2.9553e-16	1.12486e-14
RP11-115N4.1	276.172	8.04129	311.989	38.7983	5.27792	3.01657e-16	1.14692e-14
RASSF8	2171.5	5098.98	1780.44	0.349177	-1.51797	3.1523e-16	1.19722e-14
DYSF	8530.53	3337.15	9224.27	2.76411	1.46682	3.273e-16	1.24171e-14
ZHX3	4577	9640.44	3900.62	0.404611	-1.30539	3.32282e-16	1.25924e-14
HLA-DQA2	3119.58	631.476	3451.95	5.46648	2.45061	3.44976e-16	1.30592e-14
GNLY	683.153	88.3724	762.604	8.62943	3.10927	3.49264e-16	1.32072e-14
MFSD6L	65.2468	322.327	30.9058	0.0958835	-3.38257	3.62464e-16	1.36915e-14
GRAMD4	4864.21	1569.43	5304.33	3.37978	1.75693	3.89066e-16	1.46804e-14
ABCA1	6707.34	2473.6	7272.88	2.9402	1.55592	3.89871e-16	1.46948e-14
ACLY	24331	10336	26200.4	2.53487	1.34191	3.93481e-16	1.48149e-14
OSMR	10184.5	3875.19	11027.3	2.84561	1.50874	4.01631e-16	1.51054e-14
INSRR	61.5705	323.608	26.5673	0.0820973	-3.60652	4.05365e-16	1.52294e-14
BSPRY	523.626	1594.47	380.581	0.238688	-2.0668	4.11379e-16	1.54387e-14
FXYD5	4753.19	1525.96	5184.29	3.3974	1.76443	4.23771e-16	1.58866e-14
NOTCH4	6899.89	2535.49	7482.88	2.95125	1.56133	4.55504e-16	1.70579e-14
SAMD12	720.654	1971.09	553.62	0.28087	-1.83202	4.58621e-16	1.71562e-14
RP11-320H14.1	12.9889	79.5291	4.10041	0.0515585	-4.27764	4.72436e-16	1.76502e-14
LAG3	587.995	56.1712	659.036	11.7326	3.55246	4.72842e-16	1.76502e-14
MMP14	14990.3	5951.45	16197.7	2.72164	1.44448	4.76578e-16	1.77706e-14
RP11-35J10.6	12.852	79.8518	3.90208	0.0488665	-4.35501	4.85168e-16	1.80716e-14
PSMB8	7789.92	2745.73	8463.72	3.0825	1.6241	5.53837e-16	2.06073e-14
RASAL3	963.992	169.271	1070.15	6.32211	2.66041	5.58848e-16	2.07716e-14
RP4-568C11.4	426.772	1941.4	224.446	0.11561	-3.11266	5.61487e-16	2.08475e-14
FAM26F	747.879	107.201	833.462	7.77476	2.9588	5.62158e-16	2.08501e-14
ZFAS1	5525.58	1845.5	6017.17	3.26045	1.70507	5.90113e-16	2.18637e-14
RP11-115H13.1	54.9078	287.908	23.7834	0.0826076	-3.59758	5.97442e-16	2.21117e-14
IKZF3	1027.36	193.46	1138.75	5.88624	2.55735	6.117e-16	2.26154e-14
HSPA7	441.34	32.547	495.947	15.2379	3.92959	6.43772e-16	2.37759e-14
PDIA5	4020.03	1308.49	4382.24	3.34909	1.74377	6.53084e-16	2.40914e-14
PLA2G7	495.98	44.3269	556.313	12.5502	3.64964	6.53699e-16	2.40914e-14
ARHGAP30	2072.42	562.548	2274.11	4.04251	2.01525	6.71892e-16	2.47357e-14
SH3GL2	280.267	1108.8	169.591	0.15295	-2.70887	6.83857e-16	2.51496e-14
MME	9813.07	26242.7	7618.39	0.290306	-1.78436	6.90773e-16	2.53772e-14
RPS24P17	18.7617	113.546	6.10042	0.0537265	-4.21822	7.104e-16	2.60707e-14
PTP4A3	3185.41	948.065	3484.27	3.67514	1.8778	7.48924e-16	2.74556e-14
COL15A1	7882.68	3207.73	8507.16	2.65208	1.40713	7.69242e-16	2.81708e-14
ANO1	2927.48	902.958	3197.92	3.5416	1.8244	7.86452e-16	2.87708e-14
CAB39L	1101.49	2721.11	885.143	0.325288	-1.62021	7.94801e-16	2.90457e-14
NID1	13499.9	5686.4	14543.7	2.55762	1.3548	8.02205e-16	2.92855e-14
CD53	3588.85	1124.99	3917.98	3.48267	1.80019	8.2343e-16	3.00289e-14
CCL4	909.49	161.758	1009.37	6.24001	2.64155	8.4515e-16	3.07887e-14
FSTL1	29195.2	12279.7	31454.8	2.56152	1.357	8.76542e-16	3.1899e-14
MIOX	6709.2	22925.3	4543.04	0.198167	-2.33521	8.85546e-16	3.2193e-14
VDR	1430.66	3726.76	1123.95	0.301589	-1.72934	9.53889e-16	3.46414e-14
SGK2	1498.07	3535.27	1225.94	0.346774	-1.52793	9.55491e-16	3.46634e-14
CPNE6	89.8711	707.367	7.38548	0.0104408	-6.58162	9.94928e-16	3.60566e-14
BMP1	3094.42	935.519	3382.81	3.61597	1.85438	1.0171e-15	3.68219e-14
RP11-120I21.2	3.10364	21.7258	0.616082	0.0283571	-5.14014	1.03656e-15	3.74874e-14
KL	6611.93	16470.5	5295.01	0.321484	-1.63718	1.04846e-15	3.78782e-14
CHST15	5530.85	1888.83	6017.35	3.18576	1.67164	1.06619e-15	3.84791e-14
RP5-1100I6.1	1.20513	9.51475	0.0951284	0.00999799	-6.64415	1.12688e-15	4.06271e-14
DGCR9	415.524	30.5668	466.947	15.2763	3.93322	1.16982e-15	4.21318e-14
RP11-496I9.1	492.327	43.937	552.224	12.5685	3.65174	1.17298e-15	4.2202e-14
MYO6	6839.98	13971.4	5887.36	0.421386	-1.24679	1.1844e-15	4.25304e-14
BAG1	4116.42	8264.47	3562.32	0.43104	-1.21411	1.18455e-15	4.25304e-14
SUCLG2	4670.94	9733.14	3994.73	0.410425	-1.28481	1.22266e-15	4.38532e-14
TMC8	1067.81	207.477	1182.74	5.70058	2.51111	1.24962e-15	4.47743e-14
TGFB1	7569.25	2769.57	8210.39	2.9645	1.56779	1.28162e-15	4.58737e-14
FBXO17	6482.81	2430.81	7024.08	2.88961	1.53087	1.32269e-15	4.72948e-14
AC005082.12	171.812	747.396	94.925	0.127008	-2.97701	1.3654e-15	4.8772e-14
HEYL	4250.18	1511.28	4616.04	3.05438	1.61088	1.45129e-15	5.17868e-14
AMPH	123.453	568.45	64.0102	0.112605	-3.15066	1.45473e-15	5.18565e-14
ANO4	521.775	44.1342	585.579	13.2681	3.72989	1.46839e-15	5.22899e-14
PBX1	3910.55	8734.17	3266.21	0.373958	-1.41905	1.48968e-15	5.2994e-14
B4GALNT3	602.238	1950.07	422.194	0.216502	-2.20755	1.49245e-15	5.30385e-14
IFI16	5999.72	2142.36	6514.99	3.04103	1.60456	1.5068e-15	5.34937e-14
QRFPR	741.472	109.216	825.929	7.56232	2.91883	1.53848e-15	5.45628e-14
TRIM2	5498.29	14322.4	4319.56	0.301595	-1.72932	1.64707e-15	5.83546e-14
TMEM164	1855.1	4322.18	1525.54	0.352956	-1.50244	1.66264e-15	5.88461e-14
SLC4A1	3212.42	15035.4	1633.09	0.108616	-3.20269	1.6757e-15	5.92483e-14
WT1	381.384	1396.89	245.732	0.175914	-2.50706	1.74328e-15	6.15753e-14
PPP1R18	4673.16	1619.66	5081.04	3.13711	1.64944	1.74567e-15	6.15972e-14
PDXK	8094.99	14999.2	7172.72	0.478208	-1.06429	1.76501e-15	6.22166e-14
DDC	4748.91	12428.2	3723.11	0.299569	-1.73904	1.77469e-15	6.24945e-14
RP5-1120P11.4	152.434	1.49693	172.596	115.3	6.84925	1.78426e-15	6.27682e-14
RP3-523K23.2	86.1545	391.524	45.363	0.115863	-3.10951	1.82919e-15	6.42839e-14
PGF	9194.8	678.068	10332.5	15.2381	3.92961	1.9747e-15	6.93276e-14
FERMT3	1698.92	436.436	1867.56	4.27912	2.09732	2.03212e-15	7.12717e-14
LDHA	94561.5	32243.3	102886	3.19093	1.67397	2.05002e-15	7.18271e-14
TNFSF9	527.994	53.7833	591.339	10.9948	3.45875	2.06789e-15	7.23801e-14
CD37	1586.65	398.713	1745.34	4.37743	2.13008	2.09234e-15	7.31627e-14
VEPH1	1831.1	4224.87	1511.34	0.357725	-1.48308	2.09876e-15	7.33136e-14
UQCRFS1	3758.71	7584.02	3247.72	0.428232	-1.22354	2.13871e-15	7.46342e-14
KCTD8	14.0772	82.3792	4.95343	0.0601296	-4.05578	2.25065e-15	7.84618e-14
MPC1	3228.96	7653.74	2637.9	0.344655	-1.53678	2.27786e-15	7.93311e-14
TRPM2	833.813	137.532	926.823	6.73895	2.75252	2.35386e-15	8.1896e-14
NLGN1	1899.89	517.234	2084.59	4.03025	2.01087	2.36051e-15	8.20454e-14
SLC5A7	11.3237	69.2636	3.58404	0.051745	-4.27244	2.47591e-15	8.59705e-14
APEH	4584.15	9255.61	3960.13	0.427863	-1.22478	2.49013e-15	8.63781e-14
ANK3	5077.69	10884.2	4302.05	0.395256	-1.33914	2.55365e-15	8.84935e-14
EDN1	3577.1	1152.11	3901.03	3.386	1.75958	2.58868e-15	8.95718e-14
RP11-469H8.6	18.3473	106.391	6.58632	0.0619066	-4.01376	2.58991e-15	8.95718e-14
SLC22A7	527.783	2434.45	273.088	0.112176	-3.15616	2.61771e-15	9.04435e-14
USP53	2376.54	5216.44	1997.18	0.382863	-1.3851	2.65861e-15	9.17655e-14
HLA-B	176926	51054.1	193740	3.7948	1.92402	2.68207e-15	9.24837e-14
PTPRQ	23.9968	137.119	8.88578	0.0648032	-3.94779	2.75208e-15	9.48039e-14
ANKRD34B	19.6058	111.197	7.37093	0.0662869	-3.91513	2.76727e-15	9.52328e-14
CDKN2A	436.371	16.2789	492.487	30.253	4.91901	3.12806e-15	1.07543e-13
TSPAN6	3475.38	7150.04	2984.51	0.417412	-1.26046	3.17329e-15	1.0899e-13
NOTCH3	18488.3	7959.63	19894.7	2.49945	1.32161	3.25639e-15	1.11734e-13
SORCS3	986.019	121.453	1101.51	9.06941	3.18101	3.65144e-15	1.25166e-13
AC060834.2	5.82905	38.3508	1.48478	0.0387158	-4.69093	3.6863e-15	1.26237e-13
RP1-137K24.1	2.06507	15.0124	0.335549	0.0223514	-5.48349	3.81289e-15	1.30444e-13
EVL	4537.69	1546.08	4937.31	3.19345	1.67511	3.97498e-15	1.35855e-13
VCAN	19810.8	5891.92	21670.1	3.67794	1.8789	4.05947e-15	1.38607e-13
NDUFS1	7366.02	14655.8	6392.24	0.436157	-1.19708	4.19244e-15	1.43007e-13
TBX3	785.121	2155.87	602.015	0.279245	-1.8404	4.4092e-15	1.50254e-13
PRUNE2	13635.6	6027.79	14651.9	2.43072	1.28139	4.46837e-15	1.52121e-13
RPS2	41875.5	16379	45281.3	2.76459	1.46707	4.5013e-15	1.53093e-13
CD248	4080.71	1304.08	4451.62	3.41361	1.7713	4.52937e-15	1.53897e-13
CTGF	13061.5	26128.7	11316	0.433086	-1.20728	4.53426e-15	1.53913e-13
LINC01555	4.68618	31.6826	1.07998	0.0340874	-4.87462	4.58867e-15	1.55608e-13
TYMS	1575.02	419.512	1729.38	4.12236	2.04347	4.76382e-15	1.6139e-13
SLC6A12	3790.02	7360.88	3313.02	0.450085	-1.15173	4.87205e-15	1.64897e-13
CD40	2993.88	925.321	3270.2	3.53412	1.82135	4.93376e-15	1.66823e-13
CXCL12	6454.26	13252.9	5546.1	0.418481	-1.25677	5.05694e-15	1.70823e-13
SLC39A14	18981.7	6374.02	20665.8	3.24219	1.69697	5.22661e-15	1.76383e-13
SNRPN	4147.72	8328.56	3589.24	0.430955	-1.21439	5.25888e-15	1.773e-13
SHISA3	1034.39	3205.22	744.408	0.232248	-2.10626	5.28071e-15	1.77864e-13
LMO7	4489.43	9040.49	3881.5	0.429345	-1.21979	5.43169e-15	1.82773e-13
MAP3K7CL	1793.22	456.738	1971.75	4.31702	2.11004	5.46879e-15	1.83843e-13
NNT	6961.47	14146.1	6001.74	0.424269	-1.23695	5.5379e-15	1.85987e-13
SELPLG	1720.58	459.107	1889.09	4.11471	2.04079	5.67547e-15	1.90424e-13
LRBA	5848.62	11604.8	5079.7	0.437723	-1.19191	5.84179e-15	1.95815e-13
CDH13	5449.71	1977.47	5913.54	2.99045	1.58036	5.91989e-15	1.98242e-13
LINC00551	26.8023	141.718	11.4518	0.0808074	-3.62937	5.97936e-15	2.00041e-13
KCNE4	2034.69	543.427	2233.89	4.11075	2.0394	6.13775e-15	2.05143e-13
RP1-80N2.2	71.0883	342.235	34.8683	0.101884	-3.295	6.22139e-15	2.07739e-13
SCN2A	161.457	714.278	87.6106	0.122656	-3.02731	6.42881e-15	2.1446e-13
RUNX1	3698.42	1185.09	4034.15	3.40407	1.76726	6.44136e-15	2.14673e-13
SORL1	11004	20457.5	9741.15	0.476166	-1.07046	6.73702e-15	2.24312e-13
MBOAT2	1388.38	3343.28	1127.25	0.337168	-1.56846	6.88782e-15	2.29114e-13
TPTEP1	406.196	1335.21	282.098	0.211277	-2.2428	7.65208e-15	2.54293e-13
TMEM45A	2565.65	342.527	2862.61	8.35734	3.06304	7.83769e-15	2.60213e-13
MKI67	1248.9	297.93	1375.94	4.61832	2.20737	8.54404e-15	2.83394e-13
KRT223P	851.342	32.6166	960.708	29.4546	4.88042	9.03776e-15	2.99484e-13
AC068535.3	1.18177	7.60355	0.323943	0.0426041	-4.55286	9.06088e-15	2.99965e-13
MRAP2	75.4462	368.891	36.2475	0.0982607	-3.34724	9.07754e-15	3.00231e-13
PDHA1	5166.89	10046.8	4515.03	0.449401	-1.15392	9.08803e-15	3.00293e-13
IKBIP	3083.77	958.231	3367.7	3.5145	1.81332	9.36187e-15	3.09048e-13
TEK	2786	6278.61	2319.46	0.369423	-1.43666	9.55039e-15	3.14973e-13
CD27	532.894	60.8345	595.952	9.79629	3.29224	9.6354e-15	3.17476e-13
KB-1562D12.1	2.87561	18.0176	0.852927	0.0473385	-4.40084	9.88668e-15	3.25448e-13
HLA-A	121344	40903.3	132090	3.22932	1.69123	9.89649e-15	3.25463e-13
INSR	21021.2	9468.88	22564.4	2.38301	1.25278	1.00597e-14	3.30517e-13
PHYKPL	4173.26	1475.39	4533.65	3.07284	1.61957	1.05312e-14	3.45683e-13
MYC	5620.12	2136.11	6085.52	2.84888	1.51039	1.05553e-14	3.46147e-13
CCDC88B	990.626	184.496	1098.31	5.95304	2.57363	1.09814e-14	3.59679e-13
ABTB2	1085.76	2674.18	873.58	0.326672	-1.61409	1.09886e-14	3.59679e-13
DPYS	3823.36	8809.86	3157.26	0.358378	-1.48045	1.10078e-14	3.5997e-13
HACD3	6269.92	13754.1	5270.18	0.383171	-1.38394	1.10438e-14	3.60809e-13
CXCL11	490.974	48.5113	550.078	11.3392	3.50324	1.12448e-14	3.67031e-13
SLC20A2	2115.34	4659.91	1775.44	0.381003	-1.39213	1.17435e-14	3.8295e-13
AC019181.2	49.5639	231.949	25.2007	0.108648	-3.20227	1.20381e-14	3.92189e-13
FSTL3	5925.17	1921.98	6459.91	3.36108	1.74892	1.23559e-14	4.02167e-13
TPPP2	11.9985	70.8744	4.13381	0.0583258	-4.09972	1.24273e-14	4.04113e-13
EVPL	1125.62	2692.87	916.269	0.340257	-1.5553	1.27184e-14	4.13194e-13
SCN4B	2027.98	575.86	2221.96	3.8585	1.94804	1.29212e-14	4.19391e-13
SH3GL3	50.9106	373.697	7.79257	0.0208526	-5.58363	1.30982e-14	4.24739e-13
TMEM174	1384.78	4615.83	953.176	0.206502	-2.27577	1.32361e-14	4.28812e-13
SLC1A4	2025.82	581.917	2218.7	3.81274	1.93083	1.35677e-14	4.39147e-13
PTPN3	3787.16	7790.18	3252.44	0.417505	-1.26014	1.39588e-14	4.51388e-13
PRRG2	176.708	722.056	103.86	0.14384	-2.79747	1.52398e-14	4.92355e-13
ERICH4	58.2189	307.769	24.8838	0.0808521	-3.62857	1.56404e-14	5.04826e-13
PALD1	1933.74	548.568	2118.77	3.86237	1.94949	1.60457e-14	5.17428e-13
RP11-14C10.5	193.854	3.89973	219.228	56.2162	5.81291	1.66488e-14	5.36381e-13
ACOX2	936.571	2661.49	706.156	0.265324	-1.91418	1.69559e-14	5.45771e-13
MAGI2-AS3	1581.78	3935.31	1267.4	0.322058	-1.63461	1.70138e-14	5.47128e-13
PPM1K	1538.59	3638.77	1258.04	0.345733	-1.53227	1.72378e-14	5.53819e-13
ELMO1	2558.93	809.214	2792.66	3.45108	1.78705	1.77656e-14	5.70183e-13
GPX3	182611	452230	146595	0.324161	-1.62522	1.77799e-14	5.70183e-13
KCNK3	4940.48	1220.39	5437.42	4.45547	2.15558	1.79406e-14	5.7481e-13
HLA-H	3308.86	1090	3605.26	3.30757	1.72577	1.8293e-14	5.85562e-13
SLC28A2	47.9574	245.246	21.6034	0.0880887	-3.5049	1.89176e-14	6.04999e-13
FOLR3	68.5677	319.173	35.0916	0.109945	-3.18514	1.89802e-14	6.06444e-13
RP11-132N15.3	1.92415	12.1841	0.553614	0.0454373	-4.45998	2.02278e-14	6.4537e-13
SAP30	1006.23	201.062	1113.78	5.53951	2.46976	2.02356e-14	6.4537e-13
AOAH	1223.46	300.239	1346.78	4.4857	2.16533	2.06963e-14	6.59459e-13
IGFBP2	2567.81	6884.28	1991.21	0.28924	-1.78966	2.09649e-14	6.67407e-13
CDS1	1748	3848.23	1467.45	0.381331	-1.39089	2.11844e-14	6.73781e-13
HLA-DMA	7808.1	3013.31	8448.6	2.80376	1.48736	2.15734e-14	6.85526e-13
OVOL2	31.0011	156.216	14.2748	0.0913789	-3.45199	2.23338e-14	7.09042e-13
FSCN1	5363.68	1986.94	5814.74	2.92648	1.54917	2.24834e-14	7.13142e-13
PLEKHO1	2914.08	926.658	3179.56	3.43121	1.77872	2.38991e-14	7.57357e-13
SDHAP3	947.886	180.156	1050.44	5.83072	2.54367	2.40005e-14	7.59879e-13
ACY1	540.053	1745.01	379.094	0.217245	-2.20261	2.44071e-14	7.72049e-13
AC007326.9	129.493	1.2547	146.624	116.859	6.86863	2.45486e-14	7.75822e-13
CDKN1C	1673.87	3946.78	1370.25	0.347182	-1.52624	2.48274e-14	7.83919e-13
AC006960.7	5.03135	33.2897	1.25658	0.0377468	-4.7275	2.50165e-14	7.89177e-13
SLFN11	3174.13	1071.33	3455.03	3.22499	1.6893	2.64593e-14	8.33936e-13
RP11-14K3.7	8.36572	57.5445	1.79638	0.0312173	-5.00151	2.65368e-14	8.35622e-13
C1QTNF6	1256.34	286.559	1385.89	4.83631	2.27391	2.70847e-14	8.52104e-13
PLEKHG2	2992.06	977.895	3261.11	3.33483	1.73761	2.71328e-14	8.52848e-13
TMEM176A	29343.9	13041	31521.7	2.41712	1.27329	2.79306e-14	8.77132e-13
ARG2	1818.83	5152.14	1373.57	0.266602	-1.90724	2.93714e-14	9.21548e-13
IKZF1	1434.39	377.853	1575.52	4.16968	2.05994	2.95878e-14	9.275e-13
DDX39B	4151.42	1517.92	4503.21	2.96669	1.56885	2.97566e-14	9.31954e-13
RALGPS1	572.884	1626.54	432.136	0.265678	-1.91225	3.04691e-14	9.53413e-13
ITGB6	2184.55	8285.65	1369.56	0.165294	-2.5969	3.10749e-14	9.71496e-13
OGDHL	7713.94	21978.9	5808.42	0.264273	-1.9199	3.17556e-14	9.91886e-13
ADAMTS16	293.399	1147.35	179.328	0.156298	-2.67763	3.30855e-14	1.0325e-12
SAMHD1	6778.68	2752.51	7316.5	2.65812	1.41041	3.33319e-14	1.03926e-12
FN1	104397	32681.3	113977	3.48751	1.8022	3.3453e-14	1.0421e-12
SPATA18	2630.39	898.928	2861.68	3.18343	1.67058	3.43926e-14	1.07041e-12
TNFSF13B	917.321	178.847	1015.97	5.68064	2.50605	3.54159e-14	1.10128e-12
CES3	3678.17	1212.14	4007.59	3.30621	1.72518	3.57004e-14	1.10913e-12
PRSS22	71.0436	332.188	36.1597	0.108853	-3.19955	3.57907e-14	1.11095e-12
RPS19	41318.9	16056.5	44693.5	2.78351	1.47691	3.60819e-14	1.11899e-12
PCDH15	18.6304	106.218	6.93034	0.0652464	-3.93796	3.61922e-14	1.12141e-12
RP11-132E11.2	5.11635	35.3634	1.07592	0.0304247	-5.03861	3.74789e-14	1.16025e-12
MPP5	2837.07	6229.95	2383.85	0.382643	-1.38593	3.83216e-14	1.18528e-12
SLC4A8	213.85	844.793	129.568	0.153372	-2.70489	3.9701e-14	1.22685e-12
PROX1-AS1	10.2719	55.7059	4.20281	0.0754463	-3.72841	4.15894e-14	1.28407e-12
RP11-326C3.2	579.648	41.7019	651.507	15.623	3.9656	4.36254e-14	1.34574e-12
SLC26A4	230.427	1100.45	114.209	0.103785	-3.26834	4.48742e-14	1.38304e-12
CR2	136.416	766.472	52.2528	0.0681732	-3.87465	4.56602e-14	1.40602e-12
GMNC	67.716	351.421	29.8185	0.0848514	-3.55892	4.59241e-14	1.41289e-12
PLOD1	16363.5	7044.83	17608.3	2.49947	1.32162	4.71167e-14	1.44831e-12
AL161668.5	11.1999	60.838	4.56917	0.0751039	-3.73497	4.73754e-14	1.45498e-12
C21orf62	413.813	1354.97	288.092	0.212619	-2.23366	4.77372e-14	1.46479e-12
RP11-728F11.4	188.942	759.195	112.768	0.148536	-2.75112	4.90482e-14	1.5037e-12
FGD5-AS1	6999.37	13369.5	6148.44	0.459886	-1.12065	5.05783e-14	1.54924e-12
SVEP1	1244.56	3006.06	1009.25	0.33574	-1.57459	5.19826e-14	1.59086e-12
EBF2	788.686	128.923	876.818	6.8011	2.76577	5.34804e-14	1.63526e-12
DAG1	6918.53	13446.6	6046.5	0.449667	-1.15307	5.43502e-14	1.6604e-12
ALS2CL	986.824	2552.75	777.646	0.304631	-1.71487	5.65082e-14	1.72481e-12
EIF4EBP1	2423.05	613.633	2664.75	4.34259	2.11856	5.68541e-14	1.73385e-12
MUC1	7196.25	16798.9	5913.52	0.352019	-1.50627	5.95768e-14	1.81529e-12
PAG1	2800.89	924.028	3051.6	3.3025	1.72356	5.99731e-14	1.82577e-12
TMEM61	124.729	510.904	73.1431	0.143164	-2.80426	6.08333e-14	1.85034e-12
BDH1	703.142	1891.72	544.371	0.287766	-1.79703	6.11581e-14	1.8586e-12
KLHL6	746.555	136.788	828.008	6.05323	2.5977	6.36116e-14	1.93148e-12
TLR3	5633.41	2150.42	6098.67	2.83604	1.50388	6.61189e-14	2.00586e-12
HS3ST2	351.271	13.3541	396.41	29.6846	4.89164	6.77787e-14	2.05442e-12
GOT2	6532.64	12196.5	5776.05	0.473582	-1.07831	6.79417e-14	2.05757e-12
LUCAT1	218.244	5.89165	246.611	41.8576	5.38742	6.80245e-14	2.05829e-12
FYB	2743.55	932.776	2985.43	3.20059	1.67834	6.82219e-14	2.06247e-12
FAM153C	235.583	7.18669	266.093	37.0258	5.21046	7.00778e-14	2.11674e-12
PKHD1	4489.42	9241.8	3854.6	0.417083	-1.26159	7.35379e-14	2.21933e-12
SCPEP1	4186.43	8287.62	3638.6	0.43904	-1.18758	7.54646e-14	2.2755e-12
EMP3	3543.2	1188.87	3857.7	3.24486	1.69816	7.9291e-14	2.38881e-12
AP000697.6	2.20575	15.1564	0.475786	0.0313917	-4.99347	7.97116e-14	2.39941e-12
LINC00864	30.946	165.266	13.0034	0.0786818	-3.66783	8.00124e-14	2.40637e-12
KIF18BP1	17.0222	115.109	3.91973	0.0340524	-4.8761	8.00812e-14	2.40637e-12
IRF6	1947.14	4687.73	1581.04	0.337273	-1.56801	8.09912e-14	2.43162e-12
C2	2687.98	656.311	2959.37	4.5091	2.17284	8.23919e-14	2.47155e-12
P4HB	58539.3	23968.2	63157.4	2.63505	1.39783	8.33329e-14	2.49762e-12
KLHL21	3293.14	6470.37	2868.72	0.443363	-1.17344	8.39345e-14	2.51349e-12
RBM47	8602.2	16200.9	7587.16	0.468316	-1.09445	8.91123e-14	2.66396e-12
HUNK	854.753	2225.41	671.66	0.301814	-1.72827	9.67877e-14	2.89093e-12
KIAA0895L	1507.91	401.903	1655.65	4.11952	2.04248	9.79021e-14	2.92171e-12
TWSG1	3984.53	7790.8	3476.09	0.446179	-1.16431	9.87854e-14	2.94555e-12
TNFRSF10B	5716.05	2190.32	6187.02	2.82472	1.49811	1.00815e-13	3.00349e-12
JUP	14714.3	26867.3	13090.9	0.487241	-1.03729	1.01602e-13	3.02436e-12
ITLN1	40.2192	213.776	17.0353	0.0796877	-3.6495	1.0223e-13	3.04044e-12
CHST11	2469.9	788.296	2694.53	3.41816	1.77322	1.06084e-13	3.15239e-12
RGCC	4686.14	1689.68	5086.4	3.01028	1.5899	1.09857e-13	3.26171e-12
GPRC5B	4633.91	9278.46	4013.49	0.43256	-1.20903	1.15695e-13	3.43212e-12
MTMR11	3111.8	1124.91	3377.21	3.00219	1.58602	1.16134e-13	3.44222e-12
PLCB2	1360.18	344.519	1495.85	4.34184	2.11831	1.18843e-13	3.51668e-12
FGD2	816.306	160.472	903.913	5.63283	2.49386	1.18848e-13	3.51668e-12
ADAMTS2	1705.56	496.42	1867.07	3.76108	1.91115	1.22818e-13	3.63106e-12
CLEC2D	864.954	163.591	958.643	5.85999	2.5509	1.27288e-13	3.76001e-12
SLA	2151.92	688.524	2347.4	3.40933	1.76949	1.29302e-13	3.81627e-12
RARRES2	13581.9	4739.44	14763.1	3.11495	1.63921	1.33154e-13	3.92662e-12
ANXA1	10491.8	4509.26	11291	2.50395	1.3242	1.3517e-13	3.98271e-12
DOK3	780.242	140.587	865.688	6.15769	2.62239	1.37514e-13	4.04834e-12
INPP5D	2919.95	991.878	3177.5	3.20352	1.67966	1.45203e-13	4.27111e-12
P2RY1	845.974	174.976	935.607	5.34706	2.41875	1.4548e-13	4.27462e-12
SLC17A3	12486.7	4451.49	13560	3.04617	1.607	1.45568e-13	4.27462e-12
TFAP2A	431.345	1295.58	315.9	0.24383	-2.03605	1.53339e-13	4.49902e-12
PTCSC3	26.2468	138.871	11.2023	0.0806668	-3.63188	1.5633e-13	4.58071e-12
HCK	1386.02	371.277	1521.57	4.0982	2.03499	1.56386e-13	4.58071e-12
ERO1A	7496.7	2908.2	8109.63	2.78854	1.47951	1.60067e-13	4.68458e-12
MAP6	354.776	1246.95	235.598	0.188939	-2.40401	1.60739e-13	4.7003e-12
FOXJ1	83.2998	386.304	42.8242	0.110856	-3.17324	1.70505e-13	4.9817e-12
TSPAN18	6594	2864.05	7092.25	2.4763	1.30819	1.74749e-13	5.10141e-12
CLDN14	137.008	590.394	76.4442	0.12948	-2.9492	1.76488e-13	5.14786e-12
CADM4	916.247	2311.51	729.866	0.315753	-1.66313	1.83902e-13	5.35964e-12
EVC	4609.25	9236.61	3991.13	0.432099	-1.21057	1.86826e-13	5.44029e-12
WIPF1	5792.17	2380.23	6247.94	2.62493	1.39228	1.88173e-13	5.47495e-12
CD52	1308.79	336.56	1438.66	4.2746	2.09579	1.92523e-13	5.59684e-12
LLGL2	3021.17	6185.43	2598.49	0.420098	-1.2512	1.939e-13	5.63214e-12
CTDSPL	4155.97	8296.49	3602.88	0.434265	-1.20335	1.96958e-13	5.71621e-12
NGFR	1847.42	562.575	2019.05	3.58895	1.84356	1.97744e-13	5.73425e-12
SUSD2	2056.18	4848.31	1683.21	0.347174	-1.52627	2.05569e-13	5.95446e-12
P2RY8	1760.09	540.802	1922.96	3.55576	1.83016	2.0568e-13	5.95446e-12
LRRC16A	1587.44	3655.18	1311.23	0.358732	-1.47902	2.09622e-13	6.06354e-12
GPSM3	1822.05	525.75	1995.21	3.79498	1.92409	2.25667e-13	6.52225e-12
GNAI1	3045.9	6131.92	2633.66	0.429501	-1.21927	2.36599e-13	6.83254e-12
SEMG1	1.46975	10.38	0.279515	0.0269284	-5.21473	2.39669e-13	6.91544e-12
TNNC1	79.5047	387.899	38.3092	0.0987608	-3.33992	2.45948e-13	7.09076e-12
RP11-321G12.1	46.1167	211.969	23.962	0.113045	-3.14503	2.48448e-13	7.15689e-12
ASPHD1	696.619	123.342	773.198	6.26874	2.64818	2.57063e-13	7.39895e-12
SPN	1163	294.448	1279.02	4.34379	2.11896	2.62351e-13	7.54493e-12
ARHGAP9	786.935	149.449	872.091	5.83536	2.54482	2.79608e-13	8.03459e-12
STAMBPL1	832.979	167.471	921.878	5.50469	2.46066	2.79978e-13	8.03857e-12
RASSF10	115.539	523.604	61.0292	0.116556	-3.10091	2.83616e-13	8.13632e-12
SYNJ2BP	3348.43	6801.59	2887.16	0.424482	-1.23622	3.16067e-13	9.05236e-12
RBBP8NL	16.8002	78.5521	8.55132	0.108862	-3.19943	3.17264e-13	9.07917e-12
MICALL2	1533.52	406.647	1684.05	4.14131	2.05009	3.47578e-13	9.9385e-12
VWCE	824.604	135.767	916.62	6.75139	2.75519	3.47992e-13	9.94219e-12
RP11-379F12.4	2.3575	15.7358	0.570413	0.0362493	-4.7859	3.54046e-13	1.01068e-11
CD3D	583.131	88.5835	649.193	7.32859	2.87354	3.61607e-13	1.03142e-11
LINC01235	561.966	77.1042	626.735	8.12841	3.02297	3.88855e-13	1.10824e-11
MIR4435-2HG	1829.43	519.964	2004.35	3.85478	1.94665	4.01411e-13	1.14309e-11
PECAM1	37506.7	17234	40214.7	2.33345	1.22247	4.04529e-13	1.15102e-11
MTCP1	491.475	57.7628	549.411	9.5115	3.24967	4.09336e-13	1.16375e-11
MTMR10	3928.25	7653.32	3430.65	0.448257	-1.1576	4.17255e-13	1.1853e-11
TNFRSF4	496.097	56.71	554.791	9.78295	3.29027	4.20683e-13	1.19406e-11
DNAJC11	2195.78	4689.4	1862.68	0.397212	-1.33202	4.27995e-13	1.21383e-11
KIAA1161	1463.66	3466.79	1196.08	0.34501	-1.53529	4.37565e-13	1.23996e-11
GSTO2	622.96	1665.82	483.654	0.29034	-1.78419	4.48224e-13	1.26913e-11
PHGDH	2315.71	5167.27	1934.8	0.374433	-1.41722	4.50939e-13	1.27476e-11
KDR	14101.8	6906.39	15062.9	2.18101	1.125	4.50944e-13	1.27476e-11
RP11-211G23.2	75.3663	0.568074	85.3579	150.258	7.2313	4.53719e-13	1.28156e-11
RP13-895J2.6	160.633	618.697	99.4445	0.160732	-2.63727	4.5616e-13	1.28741e-11
FAM46B	216.847	815.081	136.934	0.168001	-2.57346	4.57051e-13	1.28888e-11
CLCNKB	3851.67	17751.9	1994.86	0.112375	-3.15361	4.63049e-13	1.30474e-11
CREB3L3	1166.25	203.667	1294.83	6.35757	2.66847	4.67702e-13	1.31679e-11
FGFR2	2450.71	5088.61	2098.34	0.412361	-1.27802	4.79189e-13	1.34804e-11
EDA2R	1000.32	226.84	1103.64	4.86529	2.28252	5.05593e-13	1.42117e-11
TMEM140	6565.37	2664.19	7086.5	2.65991	1.41138	5.39368e-13	1.51489e-11
C16orf89	490.892	2040.94	283.835	0.13907	-2.84611	5.59824e-13	1.57107e-11
PLGLA	2.62769	18.0973	0.56125	0.0310129	-5.01099	5.77431e-13	1.61918e-11
CTNNAL1	1711.55	3791.54	1433.7	0.378132	-1.40304	5.79884e-13	1.62475e-11
SLC43A2	6203.47	11615.3	5480.55	0.471839	-1.08363	5.90282e-13	1.65255e-11
GPM6B	391.047	1208.73	281.82	0.233154	-2.10064	5.98173e-13	1.6733e-11
APLNR	3995.77	1712.58	4300.76	2.51127	1.32842	6.17764e-13	1.72672e-11
GMFG	1950.91	595.809	2131.93	3.57821	1.83924	6.2514e-13	1.74567e-11
PABPC1L	1113.53	264.572	1226.93	4.63743	2.21333	6.25547e-13	1.74567e-11
ACSM3	1991.4	4504.63	1655.68	0.367551	-1.44398	6.29981e-13	1.75663e-11
ATP6V0E2	2010.48	4197.36	1718.36	0.409389	-1.28845	6.35041e-13	1.76933e-11
INF2	8616.37	3791.69	9260.86	2.44241	1.2883	6.84093e-13	1.90311e-11
LST1	1037.21	240.89	1143.58	4.74731	2.24711	6.84151e-13	1.90311e-11
CLEC7A	829.486	181.781	916.007	5.03907	2.33316	7.01195e-13	1.94896e-11
BPHL	1494.92	3673.54	1203.9	0.327721	-1.60946	7.21288e-13	2.00321e-11
NAALADL2	525.264	1467.93	399.342	0.272044	-1.87809	7.30318e-13	2.02668e-11
AC099552.3	3.56602	19.6145	1.42225	0.0725099	-3.78568	7.33325e-13	2.0334e-11
TCEAL2	142.707	653.781	74.4377	0.113857	-3.1347	7.38477e-13	2.04606e-11
HLA-DRB5	14182.8	5993.93	15276.6	2.54868	1.34975	7.69179e-13	2.12943e-11
CYTH4	1425.02	404.258	1561.37	3.86232	1.94947	7.70483e-13	2.13134e-11
ENTPD3	43.1762	203.881	21.7091	0.106479	-3.23136	7.84043e-13	2.16713e-11
NXPH2	33.1168	170.42	14.7757	0.0867014	-3.5278	7.88947e-13	2.17896e-11
CLEC2B	1065.7	238.664	1176.18	4.92817	2.30105	7.92698e-13	2.18758e-11
PREX1	5446.29	2310.37	5865.19	2.53864	1.34405	8.13686e-13	2.24372e-11
IL2RG	2029.85	605.29	2220.14	3.6679	1.87495	8.66994e-13	2.38883e-11
ZNF488	33.5077	172.598	14.9279	0.0864892	-3.53134	9.05375e-13	2.49261e-11
ATP6V1H	3319.72	6468.02	2899.17	0.448231	-1.15768	9.20711e-13	2.53283e-11
FAM78A	855.992	184.398	945.704	5.12859	2.35856	9.38549e-13	2.57986e-11
HLA-DRB6	2684.29	901.884	2922.39	3.24031	1.69613	9.87765e-13	2.713e-11
GPD1	4154.13	10576.4	3296.23	0.311658	-1.68196	9.94311e-13	2.72713e-11
S100A14	307.147	939.068	222.735	0.237187	-2.0759	9.94473e-13	2.72713e-11
WNT8B	14.3571	81.9832	5.32358	0.064935	-3.94486	1.00169e-12	2.74477e-11
CXCR2P1	249.373	12.0437	281.076	23.338	4.54461	1.00753e-12	2.75858e-11
PREX2	3309.1	874.28	3634.34	4.15695	2.05553	1.03639e-12	2.83537e-11
CCDC181	108.034	482.548	58.006	0.120208	-3.0564	1.04852e-12	2.86632e-11
GOT1	6667.19	12064.3	5946.24	0.492878	-1.0207	1.05321e-12	2.87687e-11
GATA2	1003.18	2360.77	821.831	0.34812	-1.52234	1.05527e-12	2.88025e-11
SPRY1	6748.35	2898.22	7262.65	2.50591	1.32533	1.09927e-12	2.99798e-11
SGCZ	5.00362	28.2642	1.89645	0.0670974	-3.8976	1.11784e-12	3.04626e-11
BMP7	234.546	1069.23	123.048	0.115081	-3.11928	1.12914e-12	3.07463e-11
KIAA2022	130.63	561.72	73.0447	0.130038	-2.943	1.13256e-12	3.08154e-11
FRAS1	3384.93	7053.86	2894.84	0.410391	-1.28493	1.13426e-12	3.08376e-11
TMEM245	8126.48	15239.3	7176.34	0.470909	-1.08648	1.15131e-12	3.12768e-11
PLOD3	6892.67	2855.27	7431.98	2.6029	1.38012	1.17421e-12	3.18739e-11
CD48	1300.91	372.583	1424.92	3.82444	1.93525	1.28739e-12	3.49189e-11
SYNGR1	1332.03	2869.59	1126.65	0.392615	-1.34881	1.29087e-12	3.4986e-11
PC	2125.83	4775.37	1771.9	0.37105	-1.43031	1.30445e-12	3.53266e-11
ADAMTS7	749.414	153.76	828.982	5.39141	2.43066	1.30783e-12	3.53907e-11
RNU7-159P	1.01107	7.35937	0.163059	0.0221566	-5.49612	1.318e-12	3.56381e-11
DCAF11	4463.45	8653.3	3903.77	0.451131	-1.14838	1.32668e-12	3.58451e-11
ETS1	17261	8391.39	18445.8	2.19819	1.13631	1.36017e-12	3.67214e-11
EVI2B	1411.51	404.704	1546	3.82008	1.9336	1.40403e-12	3.78762e-11
RP11-18H21.3	4.71103	29.5885	1.38787	0.0469057	-4.41409	1.46916e-12	3.96025e-11
ITGA4	1797.79	587.456	1959.47	3.33551	1.73791	1.52689e-12	4.11267e-11
HIBADH	6450.14	12048.9	5702.26	0.473261	-1.07929	1.53842e-12	4.14053e-11
NUSAP1	1078.06	271.497	1185.8	4.36764	2.12685	1.55548e-12	4.18321e-11
CTSZ	18563.3	8275.79	19937.6	2.40914	1.26852	1.63614e-12	4.39675e-11
FRK	2619.9	5462.06	2240.25	0.410147	-1.28579	1.75441e-12	4.71095e-11
FZD1	8927.81	4014.16	9584.18	2.38759	1.25556	1.80507e-12	4.84323e-11
FUT11	3535.06	1308.69	3832.46	2.92847	1.55015	1.80876e-12	4.84939e-11
ALAD	3749.23	7860.31	3200.06	0.407117	-1.29649	1.81334e-12	4.85794e-11
ZNF826P	3085.43	1133.99	3346.11	2.95075	1.56108	1.82194e-12	4.87722e-11
CHDH	3552.71	7553.57	3018.28	0.399583	-1.32343	1.83576e-12	4.91046e-11
AC012123.1	9.56136	52.8724	3.77583	0.0714141	-3.80765	1.84051e-12	4.91937e-11
SPARCL1	31118.1	11104.4	33791.5	3.04309	1.60554	1.8487e-12	4.93748e-11
PBLD	5795.08	11881.4	4982.06	0.419317	-1.25389	1.86034e-12	4.96475e-11
CD8B	401.352	42.6686	449.265	10.5292	3.39632	1.90383e-12	5.07694e-11
WAS	1007.26	247.061	1108.81	4.48799	2.16607	1.95228e-12	5.20213e-11
MSC	2213.57	293.084	2470.11	8.428	3.07519	1.95667e-12	5.20986e-11
TBC1D9	3410.65	6600.47	2984.55	0.452173	-1.14505	1.98121e-12	5.27117e-11
IL4R	4244.78	1672.2	4588.43	2.74396	1.45626	1.9975e-12	5.31047e-11
ICAM1	5922.19	2426.64	6389.13	2.63291	1.39666	2.0008e-12	5.31516e-11
CCL18	893.239	19.7649	1009.92	51.0965	5.67515	2.0087e-12	5.33208e-11
LOXL2	6883.98	1194.84	7643.94	6.39748	2.6775	2.04e-12	5.40993e-11
C3AR1	1408.22	420.248	1540.19	3.66497	1.8738	2.04113e-12	5.40993e-11
LAPTM4B	5993.4	10988.3	5326.17	0.484713	-1.0448	2.14811e-12	5.68914e-11
TRPV2	1329.88	376.851	1457.18	3.86673	1.95111	2.22627e-12	5.89166e-11
CDH5	9285.53	4240.78	9959.41	2.34849	1.23173	2.25768e-12	5.97024e-11
PCYT2	1798.39	3789.21	1532.45	0.404426	-1.30605	2.26571e-12	5.98694e-11
CCNI2	67.7065	287.31	38.3717	0.133555	-2.90449	2.27564e-12	6.00863e-11
TNFSF14	392.196	32.1595	440.29	13.6909	3.77514	2.32742e-12	6.14068e-11
NAP1L2	351.877	1155.54	244.523	0.21161	-2.24052	2.37243e-12	6.24996e-11
COL14A1	3929.22	7920.68	3396.04	0.428756	-1.22177	2.40448e-12	6.32961e-11
JAG2	2636.44	907.247	2867.43	3.16058	1.66019	2.41294e-12	6.34708e-11
OR2A4	65.579	0.643394	74.2532	115.409	6.85061	2.42529e-12	6.37477e-11
SEMA4A	1431.36	3448.07	1161.97	0.336991	-1.56922	2.45911e-12	6.45879e-11
TRPM6	142.609	624.282	78.2672	0.125372	-2.99572	2.49353e-12	6.54424e-11
LNX1	987.406	2308.55	810.927	0.351271	-1.50934	2.50245e-12	6.5627e-11
LRRC25	1033.43	232.92	1140.36	4.89593	2.29158	2.54703e-12	6.6746e-11
CDHR1	1558.26	95.7449	1753.63	18.3156	4.195	2.55555e-12	6.69189e-11
ADAMTSL4	1097.84	281.378	1206.9	4.28925	2.10073	2.63941e-12	6.89922e-11
SCRN1	5571.14	10159.7	4958.2	0.488026	-1.03497	2.64067e-12	6.89922e-11
P4HA2	6535.21	2924.52	7017.53	2.39955	1.26276	2.64336e-12	6.90107e-11
EOMES	388.479	38.3981	435.243	11.335	3.50271	2.73419e-12	7.13286e-11
CD86	974.996	245.396	1072.46	4.37032	2.12774	2.76034e-12	7.1957e-11
SLC16A12	6731.09	13157.5	5872.64	0.446333	-1.16381	2.77337e-12	7.22425e-11
MYO10	4502.3	8509.22	3967.06	0.466207	-1.10096	2.78083e-12	7.23827e-11
GLYATL1	4232.16	9608.1	3514.03	0.365737	-1.45112	2.80659e-12	7.29985e-11
TUBB2B	226.604	860.38	141.944	0.164978	-2.59965	2.85694e-12	7.42527e-11
GM2A	6789.7	2855.98	7315.17	2.56135	1.35691	2.90671e-12	7.54899e-11
HLA-DOA	4818.04	1994.65	5195.18	2.60455	1.38104	2.91813e-12	7.57299e-11
CD200	2276.09	783.559	2475.47	3.15926	1.65959	3.12923e-12	8.1148e-11
RP6-191P20.4	96.0273	1.25182	108.687	86.8233	6.44001	3.15016e-12	8.163e-11
VWA1	9353.36	4078.84	10057.9	2.46588	1.3021	3.17493e-12	8.22107e-11
KCNK9	250.444	12.0148	282.294	23.4955	4.55431	3.33686e-12	8.63393e-11
PRIMA1	2173.09	291.751	2424.4	8.30983	3.05482	3.37692e-12	8.7311e-11
CD247	636.222	118.798	705.34	5.93732	2.56981	3.38399e-12	8.74289e-11
MTOR	3354.68	6612.34	2919.52	0.441526	-1.17943	3.51375e-12	9.07142e-11
ESRP2	888.321	2092.01	727.532	0.347767	-1.52381	3.51859e-12	9.07717e-11
NCOA7	5022.12	9761.85	4388.98	0.449605	-1.15327	3.58886e-12	9.2516e-11
RP11-528A4.2	27.5651	136.912	12.9584	0.0946474	-3.40129	3.70065e-12	9.53274e-11
LY86	702.578	140.203	777.701	5.54695	2.47169	3.74036e-12	9.6279e-11
ANO5	398.138	1154.55	297.097	0.257328	-1.95832	3.75162e-12	9.64976e-11
KCNK13	193.707	746.004	119.931	0.160765	-2.63698	3.7705e-12	9.69116e-11
PTPRE	2217.08	763.862	2411.2	3.15659	1.65837	4.00593e-12	1.02887e-10
CTSV	177.687	745.657	101.817	0.136546	-2.87254	4.13692e-12	1.06133e-10
MS4A4A	1324.85	386.312	1450.22	3.75401	1.90843	4.1384e-12	1.06133e-10
CD99	9710.7	4339.58	10428.2	2.40304	1.26486	4.27916e-12	1.09662e-10
TBL1Y	21.1819	103.062	10.2444	0.0994002	-3.33061	4.29437e-12	1.09971e-10
THSD7A	2576.38	6380.1	2068.28	0.324176	-1.62515	4.33254e-12	1.10867e-10
SLITRK5	394.758	41.7894	441.907	10.5746	3.40254	4.40713e-12	1.12693e-10
BST2	8303.8	3570.22	8936.12	2.50296	1.32363	4.43503e-12	1.13323e-10
CNKSR1	175.776	656.98	111.497	0.169711	-2.55885	4.49681e-12	1.14817e-10
AKR7A3	1231.98	2941.56	1003.61	0.341184	-1.55138	4.50082e-12	1.14835e-10
FCGR1A	478.018	62.6909	533.498	8.50997	3.08915	4.52883e-12	1.15465e-10
KCNK10	72.1495	353.736	34.535	0.0976293	-3.35654	4.55863e-12	1.1614e-10
ABCA8	571.331	1678.45	423.44	0.25228	-1.9869	4.62326e-12	1.177e-10
RP11-366L20.2	24.1876	114.365	12.1417	0.106167	-3.2356	4.6375e-12	1.17943e-10
LINC00461	15.3629	73.2963	7.62407	0.104017	-3.26511	4.63955e-12	1.17943e-10
CRYL1	9455.11	17710.2	8352.39	0.471614	-1.08432	5.05102e-12	1.28309e-10
CBLN2	38.7618	174.743	20.5973	0.117872	-3.08471	5.07094e-12	1.28721e-10
ADAP2	1430.12	437.41	1562.73	3.57269	1.83701	5.12469e-12	1.29991e-10
RP11-81H14.2	713.297	142.215	789.583	5.55205	2.47302	5.17776e-12	1.31241e-10
C15orf56	26.5815	118.601	14.2895	0.120484	-3.05308	5.18516e-12	1.31333e-10
C16orf13	4022.82	1462.29	4364.86	2.98494	1.5777	5.22747e-12	1.32309e-10
MAP3K15	113.143	471.317	65.2979	0.138543	-2.85159	5.31835e-12	1.34511e-10
COLCA1	676.185	1629.99	548.776	0.336675	-1.57057	5.36631e-12	1.35626e-10
TRIM22	5673.8	2373.33	6114.68	2.57641	1.36536	5.4678e-12	1.38091e-10
NDNF	1390.12	4957.93	913.532	0.184257	-2.44021	5.50701e-12	1.3898e-10
TRNP1	417.973	1172.22	317.22	0.270616	-1.88568	5.52885e-12	1.3943e-10
MSI2	6006.1	10875.5	5355.65	0.492452	-1.02195	5.56123e-12	1.40145e-10
KLF5	998.238	2297.98	824.617	0.358844	-1.47857	5.5694e-12	1.4025e-10
PPARGC1A	3573.48	9094.46	2835.99	0.311837	-1.68114	5.63139e-12	1.41708e-10
TBXAS1	1669.61	526.246	1822.34	3.4629	1.79198	5.70674e-12	1.43501e-10
SPRY4	6967.27	3118.56	7481.38	2.39898	1.26242	5.71244e-12	1.43541e-10
SYNPO	26629.9	13173.6	28427.4	2.15791	1.10963	5.76096e-12	1.44655e-10
MFI2	925.291	3371.09	598.58	0.177563	-2.4936	5.84465e-12	1.46651e-10
ISG20	828.723	179.329	915.469	5.10498	2.3519	6.06899e-12	1.52171e-10
NLRP3P	53.7331	0.49345	60.8449	123.305	6.94609	6.1288e-12	1.53449e-10
TLN2	5850.56	11368.2	5113.51	0.449808	-1.15262	6.13506e-12	1.53495e-10
SLC5A1	3024.14	775.641	3324.5	4.28613	2.09968	6.20764e-12	1.552e-10
ARRB2	3361.68	1290.53	3638.35	2.81927	1.49532	6.22288e-12	1.55469e-10
TNFRSF1B	4456.07	1803.21	4810.44	2.66771	1.4156	6.25203e-12	1.56086e-10
PANK1	1574.96	3623.65	1301.29	0.35911	-1.4775	6.31029e-12	1.57427e-10
SNX33	5954.25	2590.91	6403.52	2.47154	1.30541	6.34181e-12	1.581e-10
AC073115.6	67.9875	0.828281	76.9587	92.9137	6.53782	6.38682e-12	1.59109e-10
TOP2A	1297.81	377.22	1420.78	3.76644	1.9132	6.45389e-12	1.60664e-10
VAV1	795.023	178.216	877.416	4.92332	2.29963	6.47862e-12	1.61165e-10
PDHB	3089.51	6030.18	2696.69	0.447199	-1.16101	6.49335e-12	1.61416e-10
LTB4R	699.729	134.934	775.175	5.74486	2.52227	6.64736e-12	1.65127e-10
PRDX4	5434.87	2194.44	5867.73	2.67391	1.41895	6.67646e-12	1.65731e-10
ARHGAP25	1794.09	581.775	1956.03	3.36218	1.7494	6.68824e-12	1.65905e-10
TIMP1	24670.5	6498.82	27097.9	4.16966	2.05993	6.69525e-12	1.65961e-10
UGT2A1	51.7535	340.703	13.1554	0.0386126	-4.69479	6.73139e-12	1.66738e-10
TCL6	249.905	958.334	155.272	0.162023	-2.62573	6.85488e-12	1.69676e-10
IL16	1382.35	419.755	1510.94	3.59957	1.84782	6.93607e-12	1.71564e-10
RP11-379F12.3	4.32508	24.0196	1.69427	0.0705368	-3.82548	6.96747e-12	1.72219e-10
PSORS1C3	439.533	55.6709	490.81	8.81626	3.14017	6.9873e-12	1.72586e-10
TPX2	823.947	188.415	908.842	4.82362	2.27012	7.05201e-12	1.74061e-10
ZNF83	4297.81	1677.66	4647.81	2.77042	1.4701	7.11812e-12	1.75569e-10
OAT	3377.93	6758.55	2926.35	0.432985	-1.20761	7.19618e-12	1.77368e-10
LILRB2	821.94	187.56	906.681	4.83408	2.27324	7.2255e-12	1.77965e-10
PHLDA3	3204.66	1110.36	3484.42	3.1381	1.64989	7.32571e-12	1.80306e-10
TAF1D	3427.79	1318.32	3709.57	2.81385	1.49255	7.71638e-12	1.89787e-10
AC103563.8	32.5984	140.919	18.1289	0.128648	-2.9585	7.83216e-12	1.92499e-10
SLC15A3	2467.55	855.03	2682.95	3.13784	1.64977	7.94369e-12	1.95102e-10
TDGF1	296.251	1392.65	149.794	0.107561	-3.21678	8.01319e-12	1.9667e-10
MLKL	1355.76	393.103	1484.35	3.77597	1.91685	8.13559e-12	1.99534e-10
GCNT3	1159.35	3057.31	905.821	0.29628	-1.75496	8.31475e-12	2.03785e-10
FKBP11	1398.45	395.922	1532.37	3.87037	1.95247	8.4338e-12	2.06557e-10
LIMD2	1267.22	348.647	1389.92	3.98661	1.99516	8.46952e-12	2.07286e-10
FLJ22763	54.8786	267.422	26.4869	0.0990454	-3.33577	8.49109e-12	2.07668e-10
ADAMTS10	972.26	239.69	1070.12	4.46459	2.15853	8.64022e-12	2.11167e-10
SLC17A9	596.754	65.7166	667.69	10.1601	3.34485	8.69421e-12	2.12337e-10
GBP4	7857.78	3602.64	8426.18	2.33889	1.22582	8.83796e-12	2.15697e-10
CD96	663.29	133.376	734.076	5.5038	2.46043	8.96759e-12	2.18707e-10
CD163	5380.74	1628.44	5881.97	3.61203	1.85281	9.03433e-12	2.20181e-10
SLC30A8	57.3923	279.489	27.7245	0.0991971	-3.33356	9.58794e-12	2.3351e-10
FGF9	577.959	2436.23	329.729	0.135344	-2.8853	1.01083e-11	2.4584e-10
DPP9	4866.14	1967.23	5253.38	2.67044	1.41708	1.03004e-11	2.50336e-10
SLC8A1	2550.21	5547.75	2149.79	0.387507	-1.36771	1.06533e-11	2.58734e-10
DCLK1	1670.97	417.183	1838.45	4.40681	2.13974	1.07812e-11	2.61656e-10
RP11-55L3.1	1.37043	8.97904	0.354065	0.0394324	-4.66447	1.08562e-11	2.63293e-10
CXCL13	368.821	22.8252	415.039	18.1834	4.18455	1.09313e-11	2.64793e-10
HS3ST6	5.81673	30.4874	2.52121	0.0826966	-3.59603	1.09333e-11	2.64793e-10
LOX	18668.2	1945.24	20902.1	10.7452	3.42562	1.1141e-11	2.69638e-10
SH2B3	5295.1	2342.37	5689.53	2.42896	1.28034	1.11582e-11	2.69865e-10
VMP1	11884.2	5266.32	12768.2	2.4245	1.27769	1.11955e-11	2.70579e-10
MAP4K4	8594.17	4022.27	9204.89	2.28848	1.19439	1.13183e-11	2.73358e-10
HECW2	2611.06	1055.78	2818.82	2.6699	1.41679	1.15117e-11	2.77836e-10
MEF2C	5230.65	2312.19	5620.5	2.43082	1.28144	1.16273e-11	2.80432e-10
SLC25A4	4054.65	7734.21	3563.13	0.460697	-1.11811	1.1658e-11	2.80977e-10
LAT2	927.116	230.464	1020.18	4.42661	2.1462	1.17586e-11	2.83206e-10
CLDN4	6827.76	13578.9	5925.94	0.436409	-1.19625	1.193e-11	2.87137e-10
USP44	48.3693	211.555	26.5708	0.125598	-2.99311	1.21529e-11	2.923e-10
OAS1	3545.63	1421.76	3829.34	2.69339	1.42942	1.23152e-11	2.95999e-10
SLC6A19	4411.24	14321.5	3087.43	0.215581	-2.2137	1.26092e-11	3.02857e-10
TMEM74B	336.909	28.7481	378.074	13.1513	3.71713	1.34634e-11	3.23149e-10
LINC00871	9.54847	53.6265	3.6605	0.0682591	-3.87283	1.34727e-11	3.2315e-10
HOXB-AS3	178.153	617.193	119.506	0.193628	-2.36864	1.38234e-11	3.31333e-10
FAM101B	3122.37	1239.85	3373.84	2.72116	1.44422	1.42913e-11	3.42312e-10
SGPP1	2220.49	4611.46	1901.11	0.412258	-1.27838	1.43257e-11	3.42901e-10
CLDN11	215.77	778.251	140.633	0.180704	-2.4683	1.47045e-11	3.51727e-10
SUSD1	1122.22	2494.57	938.897	0.376376	-1.40975	1.49169e-11	3.56563e-10
GGTA1P	1235.89	361.728	1352.66	3.73945	1.90282	1.49715e-11	3.57622e-10
ZAP70	479.997	72.688	534.406	7.35205	2.87815	1.50936e-11	3.60291e-10
SLC39A4	929.69	2211	758.531	0.343071	-1.54342	1.52429e-11	3.63606e-10
ANGPTL2	5374.7	2172.09	5802.51	2.6714	1.41759	1.59356e-11	3.79868e-10
PAK6	13.6236	64.3586	6.84639	0.106379	-3.23272	1.62224e-11	3.8644e-10
FOXCUT	10.8006	59.1501	4.342	0.0734066	-3.76795	1.63731e-11	3.89764e-10
SLC29A2	392.687	1097.17	298.582	0.272139	-1.87759	1.75477e-11	4.1744e-10
ADAMDEC1	335.83	19.5675	378.077	19.3217	4.27215	1.81869e-11	4.32352e-10
CHD3	6353.95	11504.2	5665.98	0.492515	-1.02176	1.86621e-11	4.43345e-10
TRBV28	479.63	69.6944	534.389	7.66761	2.93878	1.92561e-11	4.57144e-10
RP11-536G4.1	2.0426	13.4432	0.519691	0.0386582	-4.69308	2.01861e-11	4.78897e-10
PRKCQ	622.478	1585.56	493.828	0.311453	-1.68291	2.08968e-11	4.95421e-10
NRP1	25386.1	12983.4	27042.9	2.08288	1.05858	2.10071e-11	4.97697e-10
CASZ1	397.171	1190.4	291.211	0.244634	-2.0313	2.10386e-11	4.98105e-10
APOL2	5737.49	2393.73	6184.16	2.58348	1.36932	2.23925e-11	5.298e-10
RASSF5	1680.39	565.179	1829.36	3.23678	1.69456	2.25642e-11	5.33499e-10
CTD-3128G10.7	453.264	15.2796	511.77	33.4937	5.06582	2.30096e-11	5.4366e-10
WSPAR	1.36262	8.67038	0.386449	0.0445711	-4.48775	2.35848e-11	5.56874e-10
BTN3A3	3067.24	1216.9	3314.41	2.72366	1.44555	2.36239e-11	5.57418e-10
EFHD2	3999.51	1600.1	4320.03	2.69985	1.43288	2.3801e-11	5.61217e-10
PPP1R13L	2793	1004.6	3031.89	3.01802	1.5936	2.38186e-11	5.61252e-10
RP5-1024C24.1	10.2291	49.1116	5.03519	0.102525	-3.28595	2.4534e-11	5.77719e-10
NKD1	115.599	492.982	65.1878	0.132232	-2.91886	2.46169e-11	5.79279e-10
CH507-152C13.3	6.05868	34.0589	2.31839	0.0680701	-3.87683	2.52045e-11	5.92707e-10
EHBP1L1	3439.81	1381.9	3714.71	2.68812	1.4266	2.63402e-11	6.18995e-10
VWA2	49.301	208.347	28.0555	0.134657	-2.89263	2.63637e-11	6.19128e-10
CCDC186	1855.07	3885.34	1583.86	0.407652	-1.29459	2.66948e-11	6.26482e-10
ATP8B1	1910.47	3886.96	1646.45	0.423583	-1.23928	2.7002e-11	6.33266e-10
OR7E91P	2.82034	16.3021	1.01944	0.0625343	-3.99921	2.71978e-11	6.37429e-10
ALDH1L1	6631.7	13205.9	5753.52	0.435679	-1.19866	2.82457e-11	6.61543e-10
ALX1	29.6534	133.434	15.7902	0.118337	-3.07903	2.84088e-11	6.64916e-10
ABLIM1	10373.1	18737.7	9255.76	0.493965	-1.01752	2.85469e-11	6.67697e-10
ARL4C	5271.51	1925.32	5718.5	2.97016	1.57054	2.94337e-11	6.87978e-10
KCNJ5	937.181	2060.14	787.176	0.382098	-1.38798	2.98761e-11	6.9785e-10
PPP1R3B	6836.66	2962.68	7354.15	2.48226	1.31166	3.00108e-11	7.00527e-10
SMIM24	7530.44	15831.4	6421.59	0.405622	-1.30179	3.00818e-11	7.01713e-10
CLEC14A	4727.47	2016.45	5089.61	2.52404	1.33574	3.1327e-11	7.30272e-10
C9orf135	14.5738	73.5931	6.68993	0.0909043	-3.45951	3.16962e-11	7.38384e-10
RP11-598F7.5	317.561	28.3234	356.198	12.5761	3.65261	3.21722e-11	7.48815e-10
LINC01426	711.859	137.301	788.609	5.74363	2.52196	3.2187e-11	7.48815e-10
RP11-529E15.1	174.622	5.80662	197.173	33.9566	5.08562	3.28989e-11	7.64455e-10
GYG2P1	19.9232	92.1942	10.2692	0.111386	-3.16636	3.29032e-11	7.64455e-10
TKFC	2872.16	5872.37	2471.39	0.420851	-1.24862	3.33186e-11	7.73591e-10
MET	17805.9	8443.11	19056.5	2.25705	1.17444	3.38093e-11	7.84462e-10
TEX11	334.602	34.3048	374.716	10.9231	3.44931	3.45602e-11	8.0135e-10
ATP8B3	636.625	68.111	712.568	10.4619	3.38707	3.46552e-11	8.03019e-10
GIMAP4	4744.43	2076.15	5100.86	2.45688	1.29683	3.48387e-11	8.06734e-10
OPHN1	631.835	1608.07	501.43	0.311821	-1.68121	3.50635e-11	8.11298e-10
PARM1	4905.95	9485.09	4294.27	0.452739	-1.14325	3.50824e-11	8.11298e-10
RP11-108E14.1	21.6164	112.412	9.48792	0.0844034	-3.56655	3.54578e-11	8.19436e-10
PROS1	9027.63	4426.37	9642.27	2.17837	1.12325	3.58201e-11	8.27258e-10
SLC11A1	726.263	154.191	802.681	5.20574	2.3801	3.58897e-11	8.28317e-10
LINGO1	1043.71	297.09	1143.45	3.84883	1.94442	3.60064e-11	8.30459e-10
NPY1R	1821.04	3619.35	1580.82	0.436768	-1.19506	3.65964e-11	8.4351e-10
SCN1B	1056.32	291.748	1158.45	3.97074	1.98941	3.93988e-11	9.07502e-10
TMEM213	4673.37	19436.8	2701.25	0.138976	-2.84709	4.00766e-11	9.22502e-10
DYNLL2	8024.63	14470.8	7163.55	0.495037	-1.01439	4.04777e-11	9.3112e-10
RP11-476M19.2	8.81844	46.1006	3.83826	0.0832583	-3.58626	4.06003e-11	9.33324e-10
RRAD	3928.85	1183.76	4295.54	3.62872	1.85946	4.16354e-11	9.56488e-10
SLC5A11	73.0512	329.493	38.7955	0.117743	-3.08629	4.20051e-11	9.64345e-10
PAH	3934.38	16679.6	2231.86	0.133808	-2.90177	4.27006e-11	9.79668e-10
ACO1	6035.23	11448.2	5312.16	0.464017	-1.10775	4.4274e-11	1.0151e-09
SPTB	200.549	778.595	123.333	0.158405	-2.65831	4.44365e-11	1.01815e-09
LIPA	11849.8	5639.09	12679.5	2.24849	1.16896	4.45477e-11	1.02003e-09
PDP2	893.852	2091.58	733.858	0.350862	-1.51102	4.50515e-11	1.03089e-09
GJA4	3426.95	1372.1	3701.44	2.69764	1.4317	4.5665e-11	1.04424e-09
LPL	2278.28	4620.4	1965.42	0.425378	-1.23318	4.61442e-11	1.0545e-09
NFAM1	883.145	225.896	970.941	4.29818	2.10373	4.65526e-11	1.06314e-09
CD74	239494	77960.6	261072	3.34876	1.74363	4.81452e-11	1.09879e-09
DEF6	767.765	176.533	846.742	4.7965	2.26198	4.88026e-11	1.11306e-09
ADGRA2	3973.89	1703.77	4277.13	2.5104	1.32792	5.01928e-11	1.14402e-09
MMP11	1010.2	273.519	1108.61	4.05313	2.01904	5.08061e-11	1.15724e-09
FMNL3	5350.91	2389.77	5746.46	2.40461	1.2658	5.1651e-11	1.17495e-09
RP11-356J5.12	663.752	124.902	735.731	5.89046	2.55838	5.17671e-11	1.17682e-09
GALM	3444.34	6838.19	2990.98	0.437394	-1.19299	5.19713e-11	1.18069e-09
CNGA1	174.669	636.209	113.016	0.17764	-2.49297	5.22778e-11	1.18688e-09
IRX3	3793.07	1451.58	4105.84	2.82853	1.50005	5.25924e-11	1.19325e-09
ELF3	4688.48	8914.64	4123.95	0.462604	-1.11215	5.28079e-11	1.19736e-09
RP11-513G11.2	112.649	2.5617	127.355	49.7149	5.63561	5.42788e-11	1.22991e-09
SLC5A12	7209.7	17473.1	5838.71	0.334154	-1.58141	5.44945e-11	1.23399e-09
TMEM2	7215.41	3300.52	7738.37	2.34459	1.22934	5.47585e-11	1.23916e-09
AGFG2	1619.34	3181.3	1410.69	0.443433	-1.17321	5.495e-11	1.24269e-09
CORO2B	411.76	1219.85	303.815	0.24906	-2.00543	5.62573e-11	1.27143e-09
CARD11	998.869	255.227	1098.21	4.30286	2.1053	5.63267e-11	1.27217e-09
TBC1D10C	608.761	116.762	674.483	5.77654	2.5302	5.66785e-11	1.27847e-09
CASP1	1640.75	538.984	1787.92	3.31721	1.72997	5.6679e-11	1.27847e-09
DEGS1	8008.25	3587.37	8598.8	2.39696	1.26121	5.7767e-11	1.30217e-09
WNT7A	24.2994	105.179	13.4954	0.128309	-2.96231	5.96196e-11	1.34306e-09
SLC9A9	1383.25	434.685	1509.96	3.47368	1.79647	5.99952e-11	1.35065e-09
FOXA3	52.3661	215.408	30.5869	0.141995	-2.81609	6.02707e-11	1.35523e-09
CLEC18B	1366.59	471.157	1486.21	3.15438	1.65735	6.02766e-11	1.35523e-09
SPOCK2	8512.81	15903.7	7525.53	0.473194	-1.0795	6.19697e-11	1.3924e-09
NCCRP1	47.4267	203.569	26.569	0.130516	-2.9377	6.23966e-11	1.40109e-09
COL21A1	744.526	177.565	820.262	4.6195	2.20774	6.25958e-11	1.40465e-09
FBXL16	2759.64	1004.06	2994.15	2.98205	1.57631	6.33492e-11	1.42065e-09
GRAMD1C	1307.94	2884.25	1097.37	0.380471	-1.39414	6.39802e-11	1.43387e-09
NOX4	2483.46	5279.4	2109.98	0.399663	-1.32314	6.60672e-11	1.47874e-09
OVOL1	232.556	793.18	157.667	0.198778	-2.33077	6.72306e-11	1.50382e-09
HLA-C	103329	44155.4	111233	2.51912	1.33292	6.82582e-11	1.52582e-09
PARD3B	1316.6	2957.46	1097.41	0.371067	-1.43025	6.84808e-11	1.52957e-09
UQCRC1	8762.96	15960.9	7801.45	0.488784	-1.03273	6.85139e-11	1.52957e-09
RP5-884M6.1	91.04	1.67292	102.978	61.5558	5.94382	6.86883e-11	1.53248e-09
LPIN2	4465.92	8177.47	3970.13	0.485496	-1.04247	6.92403e-11	1.54381e-09
FCGR2C	331.074	33.6972	370.798	11.0038	3.45993	6.97504e-11	1.55419e-09
TRPA1	379.786	48.1122	424.091	8.81463	3.1399	7.03285e-11	1.56607e-09
ENAM	592.42	1549.05	464.633	0.299946	-1.73723	7.10299e-11	1.58068e-09
MATN2	3027.16	5839.09	2651.55	0.454103	-1.13891	7.19379e-11	1.59986e-09
RP5-1120P11.1	528.726	82.6633	588.311	7.11695	2.83126	7.2027e-11	1.60082e-09
UNC13D	827.93	203.226	911.379	4.48455	2.16496	7.29067e-11	1.61934e-09
AFAP1L1	2449.55	950.329	2649.82	2.78832	1.4794	7.40311e-11	1.64326e-09
IFI44L	2973.76	1203.44	3210.24	2.66756	1.41552	7.43223e-11	1.64764e-09
IGSF3	2985.73	5807.37	2608.81	0.449224	-1.15449	7.43229e-11	1.64764e-09
RP3-429O6.1	1.23125	7.74453	0.361207	0.0466402	-4.42228	7.58714e-11	1.6809e-09
ST14	4575.22	9232.21	3953.14	0.42819	-1.22368	7.61717e-11	1.68648e-09
ALOX15B	238.17	13.8322	268.137	19.385	4.27687	7.66295e-11	1.69554e-09
CLRN3	2271.97	894.38	2455.99	2.74603	1.45735	7.7475e-11	1.71316e-09
PRR15L	617.667	1898.79	446.533	0.235166	-2.08825	7.83384e-11	1.73115e-09
SLC4A9	249.914	1137.98	131.285	0.115367	-3.1157	7.93028e-11	1.75096e-09
CD93	16106.2	8296.02	17149.5	2.0672	1.04768	7.93379e-11	1.75096e-09
FRG2B	4.45745	26.5425	1.50731	0.0567885	-4.13826	7.93858e-11	1.75096e-09
PRKCA	2721.24	5484.08	2352.17	0.42891	-1.22125	7.96766e-11	1.75626e-09
GPD1L	2313.74	5325.13	1911.48	0.358955	-1.47813	7.97529e-11	1.75683e-09
LARS2	1214.08	2681.52	1018.06	0.379656	-1.39723	8.01327e-11	1.76408e-09
RP11-245J24.1	9.49459	54.9607	3.4212	0.0622482	-4.00582	8.25425e-11	1.81599e-09
AC013463.2	100.418	370.511	64.3391	0.17365	-2.52575	8.26087e-11	1.8163e-09
PLEKHG4	936.344	237.369	1029.71	4.33803	2.11704	8.26918e-11	1.81651e-09
CDH2	5615.02	2609.15	6016.55	2.30594	1.20536	8.27226e-11	1.81651e-09
SHANK3	4740.22	2191.55	5080.68	2.31831	1.21307	8.47664e-11	1.86021e-09
SLC22A13	160.229	683.297	90.357	0.132237	-2.9188	8.60785e-11	1.88782e-09
FHOD3	1869.07	3810.57	1609.72	0.422436	-1.24319	8.71033e-11	1.90909e-09
TBC1D24	1217.61	2634.66	1028.32	0.390304	-1.35733	8.73393e-11	1.91306e-09
VSIG4	2106.51	759.267	2286.47	3.01142	1.59044	8.91641e-11	1.9518e-09
AC011239.2	13.3634	69.4165	5.87574	0.0846447	-3.56244	9.19142e-11	2.00948e-09
RNF149	5302.47	2290.23	5704.85	2.49095	1.3167	9.24048e-11	2.01893e-09
PLXNA4	266.795	946.824	175.957	0.185839	-2.42788	9.30694e-11	2.03218e-09
NRXN2	1879	723.644	2033.34	2.80986	1.4905	9.37866e-11	2.04592e-09
IL4I1	907.275	230.727	997.649	4.32394	2.11235	9.3816e-11	2.04592e-09
MPEG1	3587.23	1568.36	3856.91	2.4592	1.29819	9.39704e-11	2.048e-09
NDRG1	125435	53761.4	135009	2.51126	1.32841	9.61328e-11	2.09382e-09
APELA	28.6515	135.641	14.3597	0.105865	-3.2397	9.6765e-11	2.10627e-09
LPIN3	2395.14	890.825	2596.09	2.91426	1.54313	9.69191e-11	2.10831e-09
MAGI2	700.277	1718.56	564.255	0.328331	-1.60678	9.82187e-11	2.13525e-09
NT5C1A	5.6854	34.5231	1.83325	0.0531022	-4.23508	1.00209e-10	2.1758e-09
RP11-536I6.2	26.9	129.124	13.2448	0.102575	-3.28525	1.05685e-10	2.29326e-09
TSPYL1	7980.51	14447.2	7116.68	0.492598	-1.02152	1.06223e-10	2.30351e-09
TCF4	7230.48	3424.58	7738.88	2.2598	1.1762	1.0801e-10	2.3408e-09
TNFAIP2	5388.85	2384.94	5790.12	2.42778	1.27964	1.09249e-10	2.36618e-09
HMGCS2	4241.74	16385.8	2619.53	0.159866	-2.64506	1.0932e-10	2.36625e-09
LINC00969	2418.84	900.608	2621.65	2.91097	1.5415	1.10956e-10	2.40017e-09
RP11-798M19.6	472.902	71.2783	526.552	7.38726	2.88504	1.11037e-10	2.40042e-09
TNFRSF11B	2549.59	4932.5	2231.27	0.452361	-1.14445	1.12462e-10	2.42973e-09
AREL1	2121.36	4210.74	1842.25	0.437513	-1.1926	1.13828e-10	2.45771e-09
TAGLN3	53.0648	246.405	27.2383	0.110543	-3.17732	1.14831e-10	2.47784e-09
PAQR8	1039.95	2228.9	881.131	0.395321	-1.3389	1.16293e-10	2.50781e-09
TACR3	9.19251	52.8867	3.3558	0.0634527	-3.97818	1.16444e-10	2.50953e-09
EFNA1	6887.64	3180.53	7382.84	2.32126	1.21491	1.16526e-10	2.50973e-09
IFI27	7703.63	3002.24	8331.64	2.77514	1.47256	1.19686e-10	2.57621e-09
CCSER1	195.146	707.932	126.648	0.178899	-2.48279	1.20636e-10	2.59506e-09
HIBCH	2659.73	5512.2	2278.7	0.413391	-1.27442	1.21891e-10	2.62043e-09
CMTM3	2573.71	979.223	2786.7	2.84583	1.50885	1.23125e-10	2.64533e-09
CYBA	7572.2	3475.1	8119.5	2.33648	1.22434	1.25423e-10	2.69176e-09
CLEC18A	741.903	197.262	814.657	4.12982	2.04608	1.25441e-10	2.69176e-09
IFFO1	1377.29	443.633	1502.01	3.3857	1.75946	1.28064e-10	2.74635e-09
LRRK1	1969.22	690.229	2140.07	3.10052	1.63251	1.3082e-10	2.80374e-09
HMHA1	2541.85	981.13	2750.34	2.80323	1.48709	1.351e-10	2.8922e-09
RP11-299G20.5	380.604	45.8236	425.324	9.28176	3.2144	1.35114e-10	2.8922e-09
GOLGA8B	1041.33	285.54	1142.29	4.00047	2.00017	1.36917e-10	2.92901e-09
RAG2	4.44472	24.5666	1.75682	0.0715124	-3.80566	1.37832e-10	2.94677e-09
IGSF11	108.853	461.643	61.7276	0.133713	-2.90279	1.40489e-10	3.00173e-09
PRRG1	1329.28	2748.68	1139.67	0.414625	-1.27012	1.41423e-10	3.01983e-09
C1QL1	1883.58	164.823	2113.17	12.8208	3.68042	1.41797e-10	3.02596e-09
PERM1	404.428	53.2571	451.337	8.4747	3.08316	1.43864e-10	3.0682e-09
PCED1B-AS1	501.34	86.6801	556.73	6.42282	2.68321	1.44111e-10	3.07157e-09
DOCK8	5563.07	2631.67	5954.64	2.26268	1.17804	1.52423e-10	3.24675e-09
ITPR2	3680.57	7354	3189.87	0.43376	-1.20503	1.52815e-10	3.25311e-09
FRG2C	40.6766	239.804	14.077	0.058702	-4.09045	1.56067e-10	3.32032e-09
FDFT1	3882.18	6980.29	3468.33	0.496876	-1.00904	1.59537e-10	3.39207e-09
FGF10	11.8329	59.4066	5.478	0.0922119	-3.4389	1.60357e-10	3.40741e-09
RP11-362F19.1	68.4923	284.932	39.5801	0.138911	-2.84777	1.6249e-10	3.44888e-09
NOS1AP	84.193	340.627	49.9385	0.146608	-2.76997	1.62506e-10	3.44888e-09
FRY	2879.01	5650.95	2508.73	0.443948	-1.17154	1.633e-10	3.46362e-09
SHMT1	10160.6	18785.2	9008.55	0.479556	-1.06023	1.68085e-10	3.56293e-09
RRM2	757.937	187.405	834.149	4.45105	2.15414	1.69885e-10	3.5989e-09
BIN2	942.863	258.054	1034.34	4.00823	2.00297	1.71782e-10	3.63687e-09
CREB5	2391.2	928.211	2586.63	2.78668	1.47855	1.73869e-10	3.67881e-09
SLC6A17	129.172	518.852	77.1183	0.148632	-2.75018	1.75434e-10	3.70968e-09
SULF1	6736.25	3394.55	7182.64	2.11593	1.08129	1.85653e-10	3.92338e-09
PLD4	666.775	154.528	735.201	4.75773	2.25027	1.89715e-10	4.00679e-09
CHST6	45.2881	175.741	27.8622	0.158541	-2.65707	1.92524e-10	4.06365e-09
TDRD5	40.7212	167.332	23.8084	0.142282	-2.81317	1.99685e-10	4.21226e-09
RP11-622A1.2	14.9963	80.1716	6.29011	0.0784581	-3.67193	2.01817e-10	4.25465e-09
GOLGA7B	276.571	21.5671	310.635	14.4032	3.84831	2.08755e-10	4.39825e-09
LINC00472	335.944	950.512	253.849	0.267065	-1.90473	2.13561e-10	4.49408e-09
SYNE1	8640.37	15494.9	7724.74	0.498536	-1.00423	2.18176e-10	4.58754e-09
BHMT	16818.7	35628.6	14306.1	0.401533	-1.31641	2.18266e-10	4.58754e-09
ETV7	519.702	89.5137	577.167	6.4478	2.68881	2.19993e-10	4.61825e-09
TMEM200A	2761.38	1213.42	2968.15	2.4461	1.29049	2.20438e-10	4.62482e-09
NDST3	25.4726	113.973	13.6506	0.11977	-3.06166	2.21074e-10	4.63536e-09
PROCR	2086.97	754.476	2264.97	3.00204	1.58594	2.28184e-10	4.78156e-09
TSC22D3	19993.4	9887.77	21343.3	2.15856	1.11007	2.28987e-10	4.79551e-09
CD5L	146.887	5.62622	165.756	29.4614	4.88075	2.31155e-10	4.838e-09
FGL2	6496.79	11670.3	5805.7	0.497475	-1.0073	2.34972e-10	4.91199e-09
RP11-617F23.1	1186.7	2536.75	1006.36	0.396712	-1.33384	2.38454e-10	4.98179e-09
ANK1	649.3	154.481	715.398	4.63098	2.21132	2.38666e-10	4.98322e-09
GK	1393.31	3263.38	1143.51	0.350406	-1.5129	2.43068e-10	5.07209e-09
RPRM	24.9337	119.79	12.2627	0.102368	-3.28817	2.47778e-10	5.16419e-09
CPEB4	5732.43	10305.6	5121.55	0.496968	-1.00878	2.54655e-10	5.30435e-09
SEMA3B-AS1	31.2664	119.402	19.4932	0.163256	-2.61479	2.55658e-10	5.32205e-09
ENPP2	24733	9109.78	26819.9	2.94408	1.55782	2.58925e-10	5.38684e-09
RNU6-1161P	0.951673	6.23716	0.245633	0.0393822	-4.66631	2.60201e-10	5.41016e-09
GIT2	3626.59	1594.05	3898.1	2.4454	1.29007	2.61278e-10	5.4293e-09
CTB-89H12.4	1309.26	418.329	1428.27	3.41422	1.77156	2.67436e-10	5.55397e-09
SAT2	3095.03	6028.53	2703.17	0.448396	-1.15716	2.70212e-10	5.605e-09
DPT	316.722	1011.72	223.883	0.22129	-2.17599	2.70216e-10	5.605e-09
ZNF44	1114.06	2374.54	945.68	0.398258	-1.32822	2.73049e-10	5.6604e-09
RP1-38C16.2	2.29939	14.7006	0.642827	0.0437281	-4.5153	2.73385e-10	5.664e-09
PGBD5	1350.8	432.895	1473.42	3.40363	1.76708	2.78367e-10	5.76379e-09
CTB-79E8.2	4.45792	26.7566	1.47924	0.0552852	-4.17696	2.80622e-10	5.80703e-09
CCDC8	1151.45	2433.84	980.152	0.402717	-1.31216	2.8787e-10	5.95348e-09
FHL1	18572.8	6214.55	20223.7	3.25425	1.70232	2.88189e-10	5.95654e-09
CYP3A5	1911.89	496.343	2100.97	4.23291	2.08165	2.96246e-10	6.11944e-09
SNX20	564.738	115.049	624.808	5.43078	2.44116	3.00018e-10	6.19368e-09
LONRF2	419.012	1165.17	319.339	0.274071	-1.86738	3.00423e-10	6.19836e-09
SLC5A8	2096.08	800.265	2269.18	2.83554	1.50362	3.0437e-10	6.27607e-09
SFXN3	4832.07	2234.43	5179.07	2.31785	1.21279	3.0647e-10	6.31563e-09
CTC-327F10.4	114.586	3.4325	129.434	37.7084	5.23681	3.10602e-10	6.39323e-09
CD6	613.158	132.522	677.362	5.11131	2.35369	3.11187e-10	6.40148e-09
DGKZ	4418.32	1964.95	4746.04	2.41535	1.27223	3.13284e-10	6.44081e-09
KLK5	10.8594	55.4906	4.89758	0.0882596	-3.5021	3.20834e-10	6.59215e-09
MYBPH	17.1796	80.2274	8.75768	0.109161	-3.19547	3.24387e-10	6.66015e-09
GJB1	1188.74	2750.82	980.079	0.356286	-1.48889	3.24526e-10	6.66015e-09
UGT2B7	15711	33382	13350.5	0.39993	-1.32218	3.28185e-10	6.72731e-09
LYPD6	88.9563	343.842	54.9086	0.159691	-2.64664	3.29176e-10	6.74366e-09
SEMA6B	1978.42	697.584	2149.51	3.08136	1.62357	3.40451e-10	6.97054e-09
C16orf74	489.003	64.9723	545.646	8.39813	3.07007	3.40812e-10	6.97382e-09
SLAMF6	521.252	101.256	577.355	5.70192	2.51145	3.5279e-10	7.21046e-09
PLXNC1	1817.45	700.819	1966.61	2.80616	1.4886	3.57778e-10	7.30811e-09
ECI2	4413.16	8225.47	3903.9	0.474612	-1.07518	3.60696e-10	7.3634e-09
GJA3	48.6883	212.854	26.759	0.125715	-2.99177	3.60935e-10	7.36395e-09
LINC01077	135.117	4.99157	152.499	30.5514	4.93317	3.68178e-10	7.50733e-09
TCIRG1	3112.94	1202.08	3368.19	2.80198	1.48645	3.69754e-10	7.53096e-09
TLR7	764.779	199.086	840.345	4.22102	2.07759	3.69769e-10	7.53096e-09
HLA-J	587.256	120.492	649.607	5.39128	2.43063	3.70617e-10	7.54382e-09
SCARF1	1817.23	685.463	1968.41	2.87165	1.52188	3.76915e-10	7.66753e-09
AKNA	2628.33	1035.74	2841.07	2.74302	1.45577	3.83852e-10	7.80409e-09
NCS1	1643.43	3311.64	1420.59	0.428969	-1.22105	3.8518e-10	7.82653e-09
TNFAIP3	4095.1	1819.5	4399.07	2.41774	1.27366	3.86436e-10	7.84747e-09
C11orf54	11355.8	21389.2	10015.5	0.46825	-1.09465	3.93206e-10	7.9803e-09
LINC01320	5043.67	2208.33	5422.42	2.45543	1.29598	3.97883e-10	8.07051e-09
RP11-527L4.9	8.51003	40.9428	4.17764	0.102036	-3.29285	4.00382e-10	8.11181e-09
PTPN4	1528.2	3143.38	1312.45	0.417528	-1.26006	4.00385e-10	8.11181e-09
CHL1-AS2	12.2307	57.0892	6.23848	0.109276	-3.19395	4.11958e-10	8.34142e-09
PGM5	1473.51	2996.03	1270.13	0.423936	-1.23808	4.20683e-10	8.50821e-09
RP11-21A7A.2	2.44405	14.0012	0.900234	0.0642967	-3.95911	4.4419e-10	8.97841e-09
AC016735.2	12.4791	55.4667	6.73681	0.121457	-3.04148	4.57413e-10	9.24034e-09
C5orf38	90.0649	336.73	57.1151	0.169617	-2.55965	4.59063e-10	9.26829e-09
IRF7	1535.86	494.134	1675.01	3.38979	1.7612	4.6031e-10	9.28808e-09
CIITA	2534.06	1008.6	2737.83	2.71449	1.44068	4.69553e-10	9.45956e-09
EMCN	4936.8	9429.34	4336.68	0.459913	-1.12057	4.69624e-10	9.45956e-09
LGALS12	285.491	28.5034	319.82	11.2204	3.48805	4.72218e-10	9.50633e-09
GZMH	390.308	55.3167	435.056	7.86482	2.97541	4.97191e-10	1.00033e-08
MICAL1	2423.04	951.25	2619.64	2.75389	1.46147	5.0146e-10	1.00833e-08
TRIB1	3372.94	6038.7	3016.84	0.499585	-1.0012	5.05862e-10	1.0166e-08
RPL18A	15722.8	7709.42	16793.2	2.17827	1.12318	5.07758e-10	1.01982e-08
MSRA	2336.5	4905.18	1993.37	0.406381	-1.2991	5.08711e-10	1.02115e-08
CX3CR1	1263.43	437.713	1373.73	3.13843	1.65004	5.09727e-10	1.0226e-08
RP11-314N2.2	8.09841	42.2859	3.53161	0.0835173	-3.58178	5.13931e-10	1.03044e-08
DACH2	21.105	98.1599	10.8119	0.110146	-3.18251	5.20468e-10	1.04234e-08
TSPAN1	10678.3	20480.9	9368.89	0.457445	-1.12833	5.2296e-10	1.04673e-08
PML	6508.47	3017.98	6974.73	2.31105	1.20855	5.23912e-10	1.04803e-08
AC144831.1	136.153	494.489	88.2864	0.178541	-2.48568	5.29124e-10	1.05785e-08
MRGPRF	279.939	908.567	195.966	0.215687	-2.21299	5.33477e-10	1.06594e-08
TOM1L2	4135.24	7674.88	3662.42	0.477195	-1.06735	5.37098e-10	1.07256e-08
PSKH2	2.89174	16.8482	1.02742	0.0609811	-4.03549	5.60749e-10	1.11915e-08
HAPLN3	578.82	122.555	639.769	5.22025	2.38412	5.94238e-10	1.18531e-08
FOLH1B	59.3202	262.114	32.2308	0.122965	-3.02368	5.96737e-10	1.18961e-08
FAM198B	5729	2663.59	6138.48	2.30459	1.20451	6.00698e-10	1.19683e-08
COBL	1822.03	3648.53	1578.04	0.432514	-1.20918	6.06637e-10	1.20797e-08
C14orf132	783.362	1755.55	653.496	0.372246	-1.42567	6.16108e-10	1.22542e-08
CKM	20.7892	84.7656	12.2432	0.144435	-2.7915	6.19491e-10	1.23145e-08
ANKZF1	2584.86	1026	2793.09	2.72232	1.44484	6.24488e-10	1.24068e-08
KCNJ2	1154.93	348.385	1262.67	3.62435	1.85772	6.29081e-10	1.24909e-08
TUBA1B	11469.9	5795.64	12227.9	2.10984	1.07713	6.35717e-10	1.26154e-08
AC073115.7	58.8951	1.26348	66.5936	52.7067	5.71991	6.48711e-10	1.2866e-08
CLK4	2182.67	841.659	2361.81	2.80613	1.48858	6.53766e-10	1.29589e-08
TMEM86A	965.752	2146.33	808.05	0.376479	-1.40936	6.75345e-10	1.3379e-08
PPP2R2B	215.036	721.47	147.386	0.204285	-2.29134	6.82362e-10	1.35103e-08
C1orf168	211.271	647.687	152.974	0.236185	-2.08201	6.8326e-10	1.35204e-08
RP11-798K3.2	772.536	223.854	845.83	3.77848	1.91781	6.83717e-10	1.35218e-08
GALNT14	12646.4	6287.24	13495.9	2.14655	1.10202	7.31213e-10	1.44529e-08
NRBP2	2968.08	1153.48	3210.48	2.7833	1.4768	7.36674e-10	1.45526e-08
RPL18	34912.9	16802.6	37332.1	2.2218	1.15173	7.42744e-10	1.46641e-08
TLR2	1631.37	587.908	1770.75	3.01195	1.5907	7.44399e-10	1.46885e-08
SH3PXD2B	1994.04	749.513	2160.29	2.88225	1.5272	7.54459e-10	1.48786e-08
EPS8L1	589.828	1402.58	481.26	0.343126	-1.54319	7.58234e-10	1.49445e-08
EXOC3L4	725.285	194.473	796.191	4.0941	2.03355	7.77013e-10	1.5306e-08
VPS13D	4409.87	7967.54	3934.64	0.493834	-1.0179	7.8032e-10	1.53625e-08
OAS2	3190.71	1380.56	3432.52	2.48631	1.31401	7.84158e-10	1.54293e-08
LRRC75B	2099.39	838.804	2267.78	2.70359	1.43488	7.9145e-10	1.5564e-08
PM20D1	76.5507	321.048	43.8905	0.13671	-2.87081	8.45237e-10	1.66123e-08
HTR6	106.55	3.64255	120.297	33.0254	5.0455	8.51897e-10	1.67338e-08
GNG7	971.665	2156.9	813.341	0.377089	-1.40702	8.63755e-10	1.69476e-08
RP11-734K21.5	18.2305	79.1175	10.0972	0.127623	-2.97004	8.77648e-10	1.72105e-08
RP11-575B7.3	2.50349	19.8064	0.192153	0.00970155	-6.68757	8.90914e-10	1.74541e-08
TREH	265.132	907.463	179.329	0.197615	-2.33923	8.91072e-10	1.74541e-08
DOCK6	5430.5	2581.29	5811.11	2.25124	1.17072	8.96118e-10	1.75431e-08
RP11-155G14.6	95.463	2.71708	107.852	39.6942	5.31085	9.06656e-10	1.77394e-08
PYCARD	900.13	236.19	988.82	4.18654	2.06576	9.13907e-10	1.78712e-08
RP11-361H10.5	5.55309	29.697	2.32793	0.0783892	-3.6732	9.24005e-10	1.80585e-08
AKIRIN1	2773.82	5233.39	2445.27	0.467244	-1.09775	9.46951e-10	1.84966e-08
DUSP4	1012.66	294.487	1108.6	3.7645	1.91246	9.60215e-10	1.87452e-08
UTS2R	6.92905	40.7517	2.41099	0.059163	-4.07916	9.61742e-10	1.87645e-08
ADA	726.182	171.183	800.32	4.67524	2.22504	9.65091e-10	1.88193e-08
TNIP1	23722.8	12309.7	25247.4	2.05101	1.03633	9.7359e-10	1.89744e-08
STEAP4	3005.95	1337.14	3228.87	2.41476	1.27188	9.7422e-10	1.8976e-08
ZNF209P	24.4485	106.304	13.5142	0.127128	-2.97565	9.76198e-10	1.90039e-08
GRAMD1A	3931.44	1713.31	4227.74	2.46759	1.3031	9.81305e-10	1.90927e-08
CORO1C	9543.82	4903.62	10163.7	2.07269	1.0515	9.87569e-10	1.92038e-08
SNHG1	1642.16	580.665	1783.95	3.07226	1.6193	9.91179e-10	1.92633e-08
KDF1	296.125	889.062	216.92	0.243987	-2.03512	1.00496e-09	1.95202e-08
AP5M1	2688.47	4964.99	2384.38	0.480237	-1.05818	1.00706e-09	1.95502e-08
C1orf64	26.8593	115.022	15.0825	0.131127	-2.93097	1.00996e-09	1.95955e-08
OXGR1	110.8	419.713	69.535	0.165673	-2.59359	1.02446e-09	1.98437e-08
RP11-451B8.1	9.48623	46.7761	4.50502	0.0963103	-3.37617	1.02962e-09	1.99325e-08
VWA5A	1706.05	3347.55	1486.78	0.444138	-1.17092	1.037e-09	2.00643e-08
SLC22A12	4223.12	12803	3077.02	0.240336	-2.05687	1.04857e-09	2.02656e-08
FBXO21	4819.91	8929.19	4270.99	0.478318	-1.06396	1.08946e-09	2.10441e-08
XAF1	832.286	233.356	912.292	3.90945	1.96697	1.09185e-09	2.10786e-08
CTD-2004A9.1	27.2461	132.606	13.172	0.099332	-3.3316	1.09459e-09	2.11198e-08
PSTPIP1	430.931	70.0106	479.143	6.84386	2.77481	1.10199e-09	2.12509e-08
GGH	1207.93	2736.61	1003.73	0.36678	-1.44701	1.10384e-09	2.12748e-08
PCDHB1	29.3641	120.585	17.1788	0.142462	-2.81135	1.10816e-09	2.13344e-08
CTB-55O6.8	457.122	1162.49	362.899	0.312175	-1.67957	1.10997e-09	2.13575e-08
CTC-327F10.5	80.0173	2.13726	90.4205	42.3067	5.40282	1.11624e-09	2.14662e-08
RASA3	2256.72	929.717	2433.98	2.61798	1.38846	1.17307e-09	2.25343e-08
SOD2	93319.7	43371.5	99991.8	2.30547	1.20506	1.18827e-09	2.28137e-08
TMEM155	97.5372	3.19999	110.139	34.4185	5.10511	1.21552e-09	2.33111e-08
IQGAP3	512.322	102.305	567.092	5.54314	2.4707	1.22098e-09	2.34029e-08
IGSF10	57.2121	228.941	34.2724	0.1497	-2.73986	1.25758e-09	2.40913e-08
TMEM44	1259.72	394.719	1375.26	3.48416	1.80081	1.29605e-09	2.48145e-08
GNB2L1	90071.2	41983	96494.9	2.29843	1.20065	1.29797e-09	2.48377e-08
NCF2	1078.2	352.971	1175.08	3.3291	1.73513	1.30432e-09	2.49454e-08
IL18BP	1922.66	729.818	2082	2.85276	1.51236	1.31413e-09	2.51192e-08
KCNN1	194.179	11.1769	218.625	19.5605	4.28987	1.33173e-09	2.54417e-08
WASF3	649.451	1554.02	528.618	0.340162	-1.55571	1.34868e-09	2.57514e-08
MAP4K1	561.452	118.94	620.563	5.21746	2.38335	1.35751e-09	2.59057e-08
DARS-AS1	343.857	43.919	383.923	8.74161	3.1279	1.39321e-09	2.65725e-08
TIGIT	381.577	57.8278	424.823	7.34636	2.87703	1.39456e-09	2.65836e-08
AC079466.1	1521.26	20.9024	1721.68	82.3676	6.364	1.4362e-09	2.73624e-08
RP11-193J6.1	4.9135	20.5119	2.82986	0.137962	-2.85765	1.44124e-09	2.74434e-08
CROT	1197.82	2464.77	1028.58	0.417315	-1.26079	1.44527e-09	2.75051e-08
CHRNA4	48.783	229.961	24.5811	0.106892	-3.22577	1.4526e-09	2.76295e-08
AOX1	5450.36	12649.3	4488.72	0.354859	-1.49468	1.46068e-09	2.7768e-08
TMEM92	472.158	76.9154	524.954	6.82508	2.77085	1.50202e-09	2.85383e-08
HOXB5	297.791	854.415	223.437	0.261509	-1.93507	1.52043e-09	2.88725e-08
RGN	1092.04	2471.03	907.834	0.367391	-1.44461	1.52507e-09	2.89447e-08
HYAL1	2473.63	4604.03	2189.05	0.475464	-1.07259	1.52936e-09	2.90104e-08
ADH1B	2002.37	7592.85	1255.6	0.165366	-2.59627	1.53415e-09	2.90854e-08
CYP4F3	647.473	2066.15	457.965	0.221651	-2.17364	1.54994e-09	2.93687e-08
TRADD	2243.25	892.075	2423.74	2.71697	1.442	1.58856e-09	3.00677e-08
RP11-44F14.2	21.8501	88.0882	13.0019	0.147601	-2.76023	1.61698e-09	3.05892e-08
TTC36	47.7874	192.72	28.4272	0.147505	-2.76116	1.6432e-09	3.10682e-08
MIAT	428.571	22.5576	482.806	21.4033	4.41976	1.64821e-09	3.1146e-08
ADAMTSL2	1253.02	2660.83	1064.97	0.400238	-1.32107	1.65604e-09	3.12771e-08
OR51E1	465.634	92.2025	515.518	5.59115	2.48314	1.68013e-09	3.16976e-08
C10orf54	4674.8	2204.31	5004.81	2.27047	1.18299	1.72364e-09	3.24834e-08
KCNJ12	186.197	635.158	126.225	0.19873	-2.33112	1.74951e-09	3.29352e-08
MARCKS	11168.1	5588.03	11913.5	2.13197	1.09219	1.78918e-09	3.36639e-08
SLC23A1	939.897	2309.84	756.899	0.327685	-1.60962	1.80274e-09	3.39006e-08
SLC43A3	1917.4	685.106	2082.01	3.03897	1.60358	1.80639e-09	3.39509e-08
CXCR3	325.254	40.7193	363.263	8.92115	3.15723	1.81342e-09	3.40647e-08
SEMA3B	1887.16	4025.51	1601.52	0.397843	-1.32973	1.82378e-09	3.42409e-08
SLC27A3	2015.89	779.618	2181.03	2.79756	1.48417	1.83936e-09	3.45148e-08
NPDC1	2899.5	1197.98	3126.79	2.61004	1.38407	1.85158e-09	3.47253e-08
ABCD3	4482.53	8040.13	4007.31	0.498413	-1.00459	1.85632e-09	3.47954e-08
CHRNA1	62.2166	1.61448	70.3119	43.5508	5.44463	1.88983e-09	3.54046e-08
ACAT1	10956.9	21964	9486.51	0.431912	-1.21119	1.90552e-09	3.56793e-08
ITGAD	132.98	5.4876	150.01	27.3362	4.77274	1.92456e-09	3.60164e-08
PLOD2	18533.2	5892.76	20221.8	3.43163	1.77889	2.00522e-09	3.75059e-08
FAM167A-AS1	3.52678	18.6395	1.50801	0.0809039	-3.62765	2.02024e-09	3.77462e-08
TSPAN4	5405.46	2529.18	5789.68	2.28916	1.19482	2.02403e-09	3.77966e-08
MUT	3257.57	6090.46	2879.15	0.47273	-1.08091	2.02807e-09	3.78518e-08
ARHGAP22	432.668	71.5369	480.908	6.72252	2.749	2.0719e-09	3.86493e-08
ZNF331	1629.13	3257.06	1411.67	0.433418	-1.20617	2.08837e-09	3.89355e-08
MNDA	919.432	291.399	1003.32	3.44314	1.78372	2.13869e-09	3.98525e-08
VSIG1	221.45	16.1265	248.878	15.4328	3.94793	2.15788e-09	4.01884e-08
RIN3	2175.87	886.157	2348.15	2.64981	1.40589	2.16928e-09	4.03793e-08
NAPEPLD	1840.16	3648.46	1598.61	0.43816	-1.19047	2.20619e-09	4.10443e-08
TBX15	360.718	46.3982	402.706	8.67933	3.11758	2.25405e-09	4.19123e-08
COX4I2	711.073	108.425	791.575	7.30066	2.86803	2.28038e-09	4.23792e-08
BCKDHB	1234.51	2553.47	1058.33	0.414465	-1.27068	2.28275e-09	4.24007e-08
FLT4	4613.91	2261.78	4928.11	2.17887	1.12358	2.30153e-09	4.27267e-08
RP4-735C1.4	4.66585	24.1196	2.06721	0.0857068	-3.54445	2.33021e-09	4.32235e-08
GRIK2	37.8961	154.334	22.3422	0.144765	-2.78821	2.33077e-09	4.32235e-08
RP11-1267H10.4	7.12435	39.4829	2.80187	0.0709641	-3.81677	2.34276e-09	4.34228e-08
ALDH1A3	1022.05	2258.28	856.913	0.379454	-1.398	2.35908e-09	4.3702e-08
BCL6B	2786.15	1198.93	2998.17	2.50071	1.32234	2.37591e-09	4.39903e-08
BTK	596.131	145.65	656.306	4.50606	2.17187	2.39205e-09	4.42656e-08
MYO5C	1154.95	2407.19	987.67	0.4103	-1.28525	2.41988e-09	4.47568e-08
PCDH12	4252.06	2038.65	4547.73	2.23076	1.15754	2.4328e-09	4.4972e-08
TGM2	29420.5	13130.1	31596.6	2.40643	1.26689	2.59742e-09	4.79897e-08
PLEKHD1	63.3263	227.497	41.3963	0.181964	-2.45827	2.65502e-09	4.90278e-08
IFI44	1715.13	633.421	1859.63	2.93585	1.55378	2.72261e-09	5.02444e-08
LRRK2	9241.48	4762.91	9839.73	2.06591	1.04678	2.72379e-09	5.02444e-08
FAM102A	3971.73	7368.66	3517.97	0.477423	-1.06666	2.79312e-09	5.1496e-08
CDCA7L	1135.34	363.866	1238.39	3.40342	1.76699	2.83073e-09	5.21619e-08
UGT3A1	2846.78	6092.34	2413.24	0.396111	-1.33602	2.85911e-09	5.2657e-08
RBCK1	7167.73	3355.02	7677.04	2.28822	1.19423	2.90697e-09	5.35101e-08
PDCD1	286.139	32.2388	320.056	9.92765	3.31145	2.93358e-09	5.39713e-08
HCP5	3781.11	1692.54	4060.1	2.39882	1.26232	2.97908e-09	5.47796e-08
PCDH1	3757.34	6739.18	3359.02	0.498432	-1.00453	3.13059e-09	5.7535e-08
GLRX5	1943.3	3651.45	1715.12	0.469709	-1.09016	3.27349e-09	6.01297e-08
DOK7	84.2565	290.592	56.6941	0.195099	-2.35772	3.3096e-09	6.0761e-08
RAB29	3171.06	6192.7	2767.43	0.446886	-1.16202	3.37907e-09	6.20037e-08
BGN	57136.3	28894.4	60908.8	2.10798	1.07586	3.40168e-09	6.23856e-08
EHD3	2321.42	4841.63	1984.77	0.409938	-1.28652	3.41982e-09	6.26853e-08
CCL4L2	440.644	83.4937	488.353	5.84898	2.54818	3.44304e-09	6.30777e-08
IBSP	66.8692	1.95931	75.5399	38.5543	5.26882	3.44932e-09	6.31596e-08
HIST2H2BE	953.383	1898.53	827.13	0.43567	-1.19869	3.45178e-09	6.31713e-08
EVI2A	810.887	243.581	886.668	3.64014	1.86399	3.48418e-09	6.37309e-08
C1RL-AS1	1328.44	505.02	1438.44	2.84828	1.51009	3.52486e-09	6.44411e-08
MYBL2	381.627	64.7745	423.952	6.54505	2.7104	3.53048e-09	6.45099e-08
DOCK10	2017.82	819.087	2177.95	2.659	1.41088	3.5856e-09	6.54828e-08
MAP3K14	2430.37	1017.71	2619.08	2.57351	1.36374	3.6124e-09	6.59375e-08
DARS	11045.7	5679.96	11762.5	2.07088	1.05024	3.61429e-09	6.59375e-08
NHSL1	1391.03	2855.16	1195.45	0.418698	-1.25602	3.69825e-09	6.74341e-08
ARHGAP42	2551.91	1151.18	2739.02	2.37931	1.25054	3.74597e-09	6.82684e-08
ZNF692	1108.31	344.621	1210.32	3.51204	1.81231	3.76571e-09	6.85923e-08
CD72	419.516	71.2029	466.044	6.54529	2.71046	3.76829e-09	6.86034e-08
RGS14	2455.52	1036.02	2645.14	2.55319	1.3523	3.79946e-09	6.91347e-08
MYDGF	4940.68	2243.85	5300.92	2.36242	1.24027	3.84544e-09	6.99348e-08
EMILIN2	1252.37	427.532	1362.55	3.18701	1.67221	3.85435e-09	7.00603e-08
EMB	1339.55	494.167	1452.48	2.93924	1.55545	3.94133e-09	7.1604e-08
PPP1R36	73.3159	257.309	48.738	0.189414	-2.40038	4.0033e-09	7.26918e-08
MMP25-AS1	525.92	112.88	581.094	5.1479	2.36398	4.03176e-09	7.31705e-08
MYO9B	5017.34	2402.76	5366.59	2.23351	1.15931	4.22494e-09	7.65965e-08
SHC1	8723.99	4436.22	9296.75	2.09565	1.0674	4.24297e-09	7.68834e-08
ABCG1	3993.87	1759.76	4292.3	2.43914	1.28637	4.25808e-09	7.71171e-08
VWA8	2094.6	4054.65	1832.78	0.452019	-1.14554	4.27836e-09	7.74441e-08
C1QL4	434.614	59.1824	484.764	8.19103	3.03404	4.35101e-09	7.87183e-08
RPS14	46887.6	23688.6	49986.5	2.11015	1.07735	4.42351e-09	7.99883e-08
CD109	5211.14	2685.82	5548.48	2.06584	1.04673	4.46145e-09	8.06325e-08
2020-09-05	1056.88	353.572	1150.83	3.25487	1.7026	4.51321e-09	8.14834e-08
FAM57A	1602.5	580.165	1739.06	2.99753	1.58377	4.52733e-09	8.16537e-08
CLDN7	2555.65	4974.47	2232.55	0.448801	-1.15585	4.62947e-09	8.34527e-08
DUSP26	46.0136	179.768	28.1466	0.156572	-2.6751	4.66468e-09	8.40003e-08
CLK1	5185.11	2498.35	5544.01	2.21907	1.14995	4.67209e-09	8.40904e-08
WDFY4	929.372	303.741	1012.94	3.33489	1.73764	4.72313e-09	8.49651e-08
RPL28	30289.7	15011.8	32330.6	2.15368	1.1068	4.73087e-09	8.5018e-08
ABCA12	481.736	98.1292	532.979	5.4314	2.44132	4.73095e-09	8.5018e-08
AC099552.4	1.19531	7.08725	0.408255	0.0576041	-4.11768	4.74553e-09	8.52359e-08
RP11-394O4.5	672.563	181.772	738.123	4.06072	2.02174	4.86846e-09	8.73988e-08
RP11-433J22.3	7.66787	38.1648	3.59408	0.0941726	-3.40855	4.93168e-09	8.84881e-08
DIRAS1	171.174	553.612	120.088	0.216917	-2.20479	5.02125e-09	9.00489e-08
GLIPR1	1803.49	687.842	1952.52	2.83862	1.50519	5.02916e-09	9.01445e-08
PRLR	1517.6	4107.29	1171.66	0.285265	-1.80963	5.06673e-09	9.0771e-08
PRSS35	193.895	620.254	136.941	0.220783	-2.1793	5.12317e-09	9.17351e-08
KCNJ13	165.507	558.635	112.993	0.202267	-2.30567	5.21214e-09	9.32323e-08
AGXT2	3899.36	7944.49	3359.01	0.42281	-1.24192	5.30415e-09	9.48294e-08
PLPP4	112.828	408.217	73.3693	0.179731	-2.47609	5.37631e-09	9.60702e-08
GPR176	1814.1	731.756	1958.68	2.67669	1.42045	5.41358e-09	9.66866e-08
ARHGEF1	4881.76	2326.17	5223.14	2.24538	1.16696	5.50609e-09	9.8238e-08
GUCY1B3	3898.05	1839.19	4173.07	2.26898	1.18204	5.52364e-09	9.85006e-08
CXCR6	399.717	68.4893	443.963	6.48222	2.69649	5.59306e-09	9.96876e-08
SLC6A13	9143.7	4752.21	9730.32	2.04753	1.03389	5.72248e-09	1.01942e-07
KLHDC7A	3269.17	5870.78	2921.64	0.497658	-1.00677	5.76039e-09	1.02565e-07
EPHA3	1015.35	329.525	1106.97	3.35928	1.74815	5.82071e-09	1.03586e-07
C3orf52	284.066	811.002	213.678	0.263474	-1.92427	5.8724e-09	1.04452e-07
PSORS1C1	358.197	51.4055	399.178	7.76528	2.95704	5.88583e-09	1.04638e-07
CTD-2228K2.7	3189.22	433.075	3557.38	8.21424	3.03813	6.07219e-09	1.07896e-07
SNX10	6376.53	2890.12	6842.24	2.36746	1.24334	6.10397e-09	1.08405e-07
GDF15	4929.67	9617.45	4303.47	0.447465	-1.16015	6.2349e-09	1.10674e-07
PLEKHG3	2783.96	5060.47	2479.87	0.490047	-1.02901	6.41694e-09	1.13848e-07
RPL13	56733	27539.1	60632.8	2.2017	1.13861	6.45528e-09	1.1447e-07
TST	2533.31	4694.88	2244.57	0.478088	-1.06465	6.50051e-09	1.15213e-07
CTD-3252C9.4	1170.04	346.476	1280.06	3.69451	1.88538	6.5196e-09	1.15442e-07
PPARA	3654.6	6777.62	3237.42	0.477663	-1.06593	6.52007e-09	1.15442e-07
RP11-834C11.5	9.73482	46.6448	4.80436	0.102999	-3.2793	6.54096e-09	1.15753e-07
PIK3R6	264.049	28.5674	295.505	10.3441	3.37074	6.55346e-09	1.15915e-07
SCGB3A2	38.2962	1.06208	43.27	40.7409	5.3484	6.65729e-09	1.17692e-07
AC005154.6	1384.31	483.019	1504.7	3.1152	1.63933	6.70976e-09	1.1856e-07
LAMA2	727.547	1714.88	595.658	0.347346	-1.52555	6.76001e-09	1.19387e-07
MSC-AS1	1235.74	442.975	1341.64	3.0287	1.5987	6.89893e-09	1.21717e-07
IQGAP2	3433.7	6493.59	3024.96	0.465837	-1.1021	6.91569e-09	1.21951e-07
ANLN	668.104	178.498	733.506	4.10932	2.0389	7.04312e-09	1.24135e-07
ARHGAP33	638.407	164.456	701.718	4.26689	2.09319	7.23442e-09	1.27378e-07
RP11-128L5.1	2.9211	15.883	1.18965	0.0749008	-3.73888	7.23879e-09	1.2739e-07
SFXN5	1108.76	2283.27	951.869	0.416888	-1.26227	7.29912e-09	1.28387e-07
PLA2G16	7185.82	3712.35	7649.81	2.06064	1.04309	7.35848e-09	1.29301e-07
FAM215A	4.69342	23.0387	2.24284	0.0973507	-3.36066	7.39562e-09	1.29888e-07
SERPINB9	1954.32	827.636	2104.83	2.54318	1.34663	7.57017e-09	1.32886e-07
ADGRE5	5306.67	2627.95	5664.49	2.15548	1.10801	7.59161e-09	1.33195e-07
MGARP	419.917	59.9497	468.001	7.80657	2.96469	7.6931e-09	1.3484e-07
CDKN2C	1379.06	515.604	1494.4	2.89835	1.53523	7.70501e-09	1.34981e-07
NFKB2	4295.72	1988.99	4603.85	2.31467	1.21081	7.71111e-09	1.3502e-07
FRG2	1.65043	9.16358	0.646817	0.0705856	-3.82448	7.71577e-09	1.35034e-07
RP11-46C24.3	1.16651	6.98343	0.389481	0.0557721	-4.16431	7.77013e-09	1.35917e-07
CD3G	418.577	79.8162	463.829	5.81121	2.53884	7.79464e-09	1.36277e-07
SELE	383.043	1051.71	293.722	0.27928	-1.84021	7.9221e-09	1.38436e-07
SEMA3F	6403.43	3109.43	6843.44	2.20086	1.13807	8.01877e-09	1.40055e-07
ATP6V1B1	2203.64	8612.79	1347.51	0.156454	-2.67619	8.03229e-09	1.40221e-07
SSC4D	153.118	501.889	106.529	0.212255	-2.23613	8.24027e-09	1.4378e-07
CD276	4166.04	1943.7	4462.9	2.29608	1.19917	8.30314e-09	1.44804e-07
IL20RB	1397.8	102.451	1570.84	15.3325	3.93852	8.42761e-09	1.46828e-07
CYP26B1	557.018	1396.88	444.829	0.318445	-1.65088	8.69934e-09	1.51486e-07
APOL6	6793.94	3484.38	7236.04	2.07671	1.0543	8.76458e-09	1.52529e-07
HLA-E	78841.6	40458.1	83968.9	2.07545	1.05343	8.79548e-09	1.52931e-07
SDC3	6642.64	3386.59	7077.58	2.08988	1.06342	8.88011e-09	1.54325e-07
AGAP2	395.215	68.0575	438.917	6.4492	2.68912	9.01787e-09	1.56563e-07
RP4-764O22.1	108.665	5.25482	122.478	23.3078	4.54274	9.15871e-09	1.58929e-07
HOXD10	768.97	1643.93	652.092	0.396665	-1.33401	9.20198e-09	1.596e-07
MCF2L	4021.75	1948.32	4298.72	2.20638	1.14168	9.2832e-09	1.60929e-07
TP53I11	7677.24	3873.55	8185.34	2.11313	1.07938	9.32946e-09	1.6165e-07
LRRC41	9584.97	4751.58	10230.6	2.1531	1.10641	9.45875e-09	1.63809e-07
GRB7	1205.09	2433.04	1041.06	0.427885	-1.2247	9.46628e-09	1.63858e-07
MAP9	1021.14	2120.2	874.329	0.41238	-1.27795	9.48599e-09	1.64118e-07
RP11-1C1.4	366.849	55.5597	408.431	7.35122	2.87798	9.6532e-09	1.66857e-07
AVPR1B	205.764	17.505	230.912	13.1912	3.72151	9.65389e-09	1.66857e-07
NUDT10	48.8417	191.075	29.8421	0.15618	-2.67872	9.67427e-09	1.67126e-07
SPINK13	363.895	25.4766	409.101	16.0579	4.00521	9.7122e-09	1.67698e-07
LINC01612	21.1697	85.0526	12.6361	0.148568	-2.7508	9.78289e-09	1.68751e-07
CTD-2540F13.2	484.918	103.35	535.888	5.18516	2.37439	9.79057e-09	1.688e-07
APOD	608.761	1378.1	505.992	0.367166	-1.4455	9.8437e-09	1.69632e-07
ANXA13	1215.43	379.679	1327.07	3.49525	1.80539	9.85632e-09	1.69766e-07
PCSK1N	753.724	1806.06	613.152	0.339497	-1.55853	9.89422e-09	1.70334e-07
CEBPB	2626.63	1079.46	2833.31	2.62475	1.39218	1.00273e-08	1.7254e-07
RP11-190A12.7	3.6981	21.1061	1.37273	0.0650394	-3.94254	1.01252e-08	1.74108e-07
RGS10	1243.29	443.897	1350.08	3.04142	1.60474	1.01284e-08	1.74108e-07
RP11-547D24.1	57.6906	1.94628	65.1369	33.4673	5.06468	1.01406e-08	1.74231e-07
TNK2	2151.03	893.347	2319.03	2.59589	1.37623	1.01725e-08	1.74693e-07
CSF2RA	728.068	209.901	797.285	3.79838	1.92538	1.02093e-08	1.75239e-07
NMB	1428.01	266.948	1583.11	5.93042	2.56813	1.02567e-08	1.75961e-07
SLC16A1-AS1	294.166	36.4104	328.597	9.0248	3.17389	1.02627e-08	1.75961e-07
CACNA2D2	179.308	602.784	122.74	0.203621	-2.29604	1.02665e-08	1.75961e-07
SUOX	2446.41	4560.45	2164.01	0.474518	-1.07547	1.03647e-08	1.77482e-07
PRMT6	1035.36	2167.75	884.093	0.407838	-1.29393	1.03655e-08	1.77482e-07
C2orf40	327.984	995.142	238.865	0.240031	-2.05871	1.05259e-08	1.80052e-07
PRKX	2363.85	4242.68	2112.87	0.498004	-1.00577	1.05362e-08	1.8014e-07
C10orf82	19.9526	80.8287	11.8208	0.146245	-2.77354	1.0824e-08	1.8497e-07
CCDC160	143.87	502.486	95.9659	0.190982	-2.38849	1.08933e-08	1.86062e-07
SH3BGRL3	9121.38	4480.86	9741.26	2.17397	1.12033	1.09408e-08	1.86782e-07
SQRDL	3237.47	1447.06	3476.63	2.40255	1.26457	1.0997e-08	1.87649e-07
CTD-2008P7.8	2.55858	12.3518	1.25039	0.101231	-3.30427	1.10089e-08	1.8776e-07
RP11-404P21.3	29.8971	115.014	18.5271	0.161086	-2.6341	1.12912e-08	1.92388e-07
IPO13	2474.76	4568.39	2195.09	0.480495	-1.05741	1.13218e-08	1.92814e-07
TFAP2C	97.8663	297.492	71.2002	0.239335	-2.0629	1.15439e-08	1.965e-07
MCCC1	2254.64	4216.72	1992.54	0.472533	-1.08151	1.15496e-08	1.96501e-07
JAML	1029.94	353.858	1120.25	3.16582	1.66258	1.15573e-08	1.96536e-07
[truncated: 3,826 more rows]

## Sheet: Hypoxia genes
ADM
ADORA2B
AK4
AKAP12
ALDOA
ALDOB
ALDOC
AMPD3
ANGPTL4
ANKZF1
ANXA2
ATF3
ATP7A
B3GALT6
B4GALNT2
BCAN
BCL2
BGN
BHLHE40
BNIP3L
BRS3
BTG1
CA12
CASP6
CAV1
CCNG2
CCRN4L
CDKN1A
CDKN1B
CDKN1C
CHST2
CHST3
CITED2
COL5A1
CP
CSRP2
CTGF
CXCR4
CXCR7
CYR61
DCN
DDIT3
DDIT4
DPYSL4
DTNA
DUSP1
EDN2
EFNA1
EFNA3
EGFR
ENO1
ENO2
ENO3
ERO1L
ERRFI1
ETS1
EXT1
F3
FAM162A
FBP1
FOS
FOSL2
FOXO3
GAA
GALK1
GAPDH
GAPDHS
GBE1
GCK
GCNT2
GLRX
GPC1
GPC3
GPC4
GPI
GRHPR
GYS1
HAS1
HDLBP
HEXA
HK1
HK2
HMOX1
HOXB9
HS3ST1
HSPA5
IDS
IER3
IGFBP1
IGFBP3
IL6
ILVBL
INHA
IRS2
ISG20
JMJD6
JUN
KDELR3
KDM3A
KIF5A
KLF6
KLF7
KLHL24
LALBA
LARGE
LDHA
LDHC
LOX
LXN
MAFF
MAP3K1
MIF
MT1E
MT2A
MXI1
MYH9
NAGK
NCAN
NDRG1
NDST1
NDST2
NEDD4L
NFIL3
NR3C1
P4HA1
P4HA2
PAM
PCK1
PDGFB
PDK1
PDK3
PFKFB3
PFKL
PFKP
PGAM2
PGF
PGK1
PGM1
PGM2
PHKG1
PIM1
PKLR
PKP1
PLAC8
PLAUR
PLIN2
PNRC1
PPARGC1A
PPFIA4
PPP1R15A
PPP1R3C
PRDX5
PRKCA
PRKCDBP
PTRF
PYGM
RBPJ
RORA
RRAGD
S100A4
SAP30
SCARB1
SDC2
SDC3
SDC4
SELENBP1
SERPINE1
SIAH2
SLC25A1
SLC2A1
SLC2A3
SLC2A5
SLC37A4
SLC6A6
SRPX
STBD1
STC1
STC2
SULT2B1
TES
TGFB3
TGFBI
TGM2
TIPARP
TKTL1
TMEM45A
TNFAIP3
TPBG
TPD52
TPI1
TPST2
UGP2
VEGFA
VHL
VLDLR
WISP2
WSB1
XPNPEP1
ZFP36
ZNF292

## Sheet: Diff hypoxia genes
ANGPTL4
GPC3
STC2
SCARB1
HOXB9
VEGFA
ENO2
HK2
PLIN2
CXCR4
ADM
IGFBP3
HMOX1
ALDOB
DCN
B4GALNT2
FBP1
CAV1
DDIT4
PPFIA4
PFKP
SLC2A1
SELENBP1
PFKFB3
ALDOC
PRKCDBP
PCK1
P4HA1
PPP1R3C
SULT2B1
SLC2A3
SLC2A5
PDK1
CP
EGFR
PGF
LDHA
CTGF
TMEM45A
SAP30
CDKN1C
ETS1
P4HA2
PPARGC1A
ISG20
LOX
PRKCA
NDRG1
EFNA1
TNFAIP3
ANKZF1
TGM2
BGN
SDC3
TGFBI
PLAUR
GAPDH
WSB1
NEDD4L
ATF3
ALDOA
KIF5A
COL5A1
SERPINE1
EFNA3
WISP2
IGFBP1
PLAC8
DPYSL4
PKP1
LDHC
PHKG1
MIF

## Sheet: Diff hypoxia genes TCGA&ICGC 
ANGPTL4
GPC3
STC2
SCARB1
HOXB9
VEGFA
ENO2
HK2
PLIN2
CXCR4
ADM
IGFBP3
HMOX1
ALDOB
DCN
B4GALNT2
FBP1
CAV1
DDIT4
PPFIA4
PFKP
SLC2A1
SELENBP1
PFKFB3
ALDOC
PCK1
P4HA1
PPP1R3C
SULT2B1
SLC2A3
SLC2A5
PDK1
CP
EGFR
PGF
LDHA
CTGF
TMEM45A
SAP30
CDKN1C
ETS1
P4HA2
PPARGC1A
ISG20
LOX
PRKCA
NDRG1
EFNA1
TNFAIP3
ANKZF1
TGM2
BGN
SDC3
TGFBI
PLAUR
GAPDH
WSB1
NEDD4L
ATF3
ALDOA
KIF5A
COL5A1
SERPINE1
EFNA3
WISP2
IGFBP1
PLAC8
DPYSL4
PKP1
LDHC
PHKG1
MIF

## Sheet: univariate cox  discovery TCGA
id	HR	HR.95L	HR.95H	pvalue
GPC3	1.00011	1.00002	1.0002	0.0221195
HOXB9	1.00022	1.00002	1.00042	0.0331091
FBP1	0.999863	0.999734	0.999992	0.0378747
PFKP	0.999971	0.99995	0.999992	0.00657647
SELENBP1	1.00015	1.00004	1.00026	0.00721791
PCK1	0.999969	0.999942	0.999996	0.026823
ETS1	0.999929	0.999898	0.99996	8.8579e-06
ISG20	1.00041	1.00014	1.00068	0.00247521
NDRG1	0.999996	0.999992	0.999999	0.021263
ANKZF1	1.00022	1.0001	1.00034	0.000223335
PLAUR	1.0003	1.00012	1.00048	0.00110268
KIF5A	1.00193	1.00011	1.00375	0.0375284
COL5A1	1.00005	1.00001	1.00008	0.00435606
SERPINE1	1	1	1.00001	0.00115304
WISP2	1.0001	1.00003	1.00018	0.00667263
